# Supplementary material for: High Expression of Microtubule-associated Protein TBCB Predicts Adverse Outcome and Immunosuppression in Acute Myeloid Leukemia
Source: J Cancer. 2023 Jun 12;14(10):1707–24. doi: 10.7150/jca.84215 (PMC10355208; doi:10.7150/jca.84215)
Supplement: Supplementary file 2 — Supplementary tables. [file jcav14p1707s2.xlsx]

## Sheet: Table S1
Table S1. Clinical information of AML parents
AML	Gender	Age	FAB classification	Karyotype
1	M	39	M5b	Normal
2	M	50	M5	Normal
3	M	71	M5	Normal
4	F	67	M5	Normal
5	F	52	M4	Normal
6	F	31	M5	Normal
7	F	55	M4	Normal
8	M	57	M2b	Normal
9	M	35	M5b	Normal

## Sheet: Table S2
Table S2. Univariate and multivariate Cox regression analyses of survival-related factors in AML
Characteristics	Total(N)	HR(95% CI) Univariate analysis	P value Univariate analysis	HR(95% CI) Multivariate analysis	P value Multivariate analysis
Gender	139		0.912
Female	62	Reference
Male	77	1.024 (0.671 - 1.564)	0.912
Age	139		< 0.001
<= 60	78	Reference		Reference
> 60	61	3.321 (2.156 - 5.116)	< 0.001	2.741 (1.738 - 4.321)	< 0.001
WBC count(x10^9/L)	138		0.504
<= 20	74	Reference
> 20	64	1.156 (0.757 - 1.764)	0.503
BM blasts(%)	139		0.500
<= 20	58	Reference
> 20	81	1.159 (0.754 - 1.780)	0.502
PB blasts(%)	139		0.348
<= 70	65	Reference
> 70	74	1.224 (0.802 - 1.869)	0.349
Cytogenetic risk	137		< 0.001
Favorable	30	Reference		Reference
Intermediate/normal	76	2.934 (1.487 - 5.791)	0.002	1.761 (0.819 - 3.786)	0.148
Poor	31	4.124 (1.927 - 8.823)	< 0.001	2.264 (0.962 - 5.329)	0.061
Cytogenetics	125		0.267
Normal	64	Reference
+8	7	1.019 (0.403 - 2.578)	0.969
del(5)&del(7)	6	1.340 (0.528 - 3.402)	0.538
inv(16)	8	0.430 (0.133 - 1.386)	0.158
t(15;17)&t(8;21)&t(9;11)	18	0.521 (0.244 - 1.114)	0.093
Complex	22	1.044 (0.562 - 1.939)	0.892
FLT3 mutation	135		0.324
Negative	96	Reference
Positive	39	1.266 (0.798 - 2.009)	0.316
IDH1 R132 mutation	137		0.210
Negative	125	Reference
Positive	12	0.586 (0.237 - 1.448)	0.247
IDH1 R140 mutation	137		0.737
Negative	126	Reference
Positive	11	1.129 (0.564 - 2.258)	0.733
IDH1 R172 mutation	137		0.591
Negative	135	Reference
Positive	2	0.608 (0.085 - 4.376)	0.621
RAS mutation	138		0.355
Negative	130	Reference
Positive	8	0.642 (0.235 - 1.756)	0.388
NPM1 mutation	138		0.609
Negative	105	Reference
Positive	33	1.134 (0.704 - 1.826)	0.606
TBCB	139		< 0.001
Low	72	Reference		Reference
High	67	2.193 (1.429 - 3.366)	< 0.001	2.057 (1.312 - 3.223)	0.002

## Sheet: Table S3
Table S3. Differentially expressed genes identified in high- and low- TBCB expression groups
id	logFC	pvalue	sign
LAMP5	3.41551	2.31118e-10	Up
PPDPFL	3.32488	0.000685593	Up
CT45A1	3.07498	0.00456113	Up
LCN8	2.71471	4.48785e-10	Up
MYO18B	2.61323	1.66865e-05	Up
GLI2	2.53093	1.9191e-06	Up
ROS1	2.4285	0.000262404	Up
PI15	2.38554	0.000852149	Up
PPP1R17	2.37204	5.82115e-05	Up
LYPD2	2.2867	8.1923e-07	Up
KCNN2	2.14695	0.00107619	Up
MATN4	1.99868	0.000100647	Up
NPTX2	1.93047	0.000165897	Up
STATH	1.91717	0.0280771	Up
PPP1R27	1.88835	1.27396e-07	Up
MLXIPL	1.87789	1.12628e-10	Up
CSPG4	1.79389	3.11815e-09	Up
FAT1	1.73646	0.000434683	Up
JPH1	1.71765	0.00246762	Up
PHLDA2	1.71375	4.74036e-09	Up
ZFPM2	1.70711	5.82115e-05	Up
PTGIS	1.70358	4.34972e-06	Up
CD207	1.65741	0.00210386	Up
UTF1	1.64269	5.43298e-05	Up
LYNX1	1.62895	9.36064e-07	Up
LCN6	1.6157	0.00826225	Up
NKX2-3	1.61065	0.0190184	Up
ARSF	1.5879	0.00128209	Up
PRL	1.5596	0.00311474	Up
STOML3	1.55688	0.0193115	Up
EPB41L3	1.55465	0.000429643	Up
KRT79	1.55369	0.00333521	Up
TBX3	1.54948	0.000425369	Up
VENTX	1.53415	0.000130295	Up
ESPNL	1.51179	3.48347e-06	Up
TRPC4	1.49323	0.0180466	Up
SBK3	1.48518	0.00137841	Up
C4orf48	1.48138	3.02374e-13	Up
ONECUT2	1.47716	0.0011012	Up
C1QA	1.47437	0.000161891	Up
TNFRSF18	1.46686	0.000109607	Up
OVCH2	1.45186	0.0155901	Up
TEKT4	1.4275	0.00524855	Up
TUBB8	1.41104	0.000374513	Up
MT1G	1.40048	0.0108708	Up
FAM166C	1.39907	0.00455179	Up
TNFRSF4	1.39423	0.000168979	Up
C2	1.3882	0.000123456	Up
HK3	1.38559	0.000317484	Up
OXGR1	1.38289	0.0168644	Up
LGALS1	1.38058	3.56811e-08	Up
CACNG4	1.3653	0.000593393	Up
GDF3	1.36435	0.0317714	Up
ADRA2B	1.35176	0.00040358	Up
CD163	1.34822	0.00220359	Up
DUSP21	1.34455	0.023483	Up
DPYSL3	1.3418	0.000307692	Up
EBI3	1.34016	0.000228703	Up
WDR86	1.32499	7.26959e-06	Up
COL9A2	1.32113	1.48387e-07	Up
ADAM8	1.3195	1.12997e-08	Up
CLEC4F	1.31446	0.00928364	Up
MSR1	1.31315	0.00245832	Up
SDC2	1.31019	0.00136962	Up
BEGAIN	1.30373	5.85873e-06	Up
SCO2	1.3035	1.01466e-07	Up
LAMA3	1.2958	0.000387095	Up
TYMP	1.28806	1.98553e-06	Up
GPC3	1.2797	0.00957397	Up
ZNF703	1.27299	0.000221095	Up
TAAR1	1.27286	0.0407195	Up
NECTIN4	1.26666	3.67734e-05	Up
CAVIN3	1.26113	0.013879	Up
ABI3	1.26079	1.20903e-06	Up
IFI30	1.25119	0.000298498	Up
CCDC74B	1.23984	0.000182133	Up
ULBP2	1.23893	0.00532635	Up
CRIP2	1.23844	0.000114694	Up
TCIRG1	1.2378	3.69591e-12	Up
LMNA	1.23386	1.1833e-05	Up
PID1	1.23001	0.00198211	Up
CRIP1	1.22783	5.91185e-08	Up
XIRP1	1.21753	0.00136812	Up
LMX1B	1.21619	0.00481051	Up
HOXB5	1.21514	0.0311244	Up
AGR2	1.21048	0.00755597	Up
TPSD1	1.2068	0.0132654	Up
FAM20C	1.20194	0.000133339	Up
SHISA4	1.20002	4.39291e-06	Up
LGALS3BP	1.19605	0.000317293	Up
PTX4	1.19423	0.00774803	Up
ODF3B	1.19408	6.36398e-06	Up
SCN9A	1.19157	0.0303117	Up
SCGB3A2	1.18988	0.0435588	Up
EGR2	1.18859	0.00051569	Up
CDKN1A	1.18526	9.35932e-07	Up
IL2RA	1.18253	0.0016036	Up
C1QL1	1.17858	0.0090707	Up
NCF1	1.17249	0.000487608	Up
OLAH	1.16571	0.0103321	Up
ITGAX	1.16253	2.11452e-06	Up
FADS3	1.16124	8.1172e-12	Up
FAM124A	1.14938	0.0022292	Up
HES4	1.14436	0.00060873	Up
PGLYRP4	1.14342	0.00932424	Up
PTP4A3	1.14303	8.00377e-06	Up
PLXNB3	1.14196	3.65016e-05	Up
RRAS	1.13644	5.15596e-08	Up
C3orf80	1.13119	0.00991968	Up
F12	1.13118	1.05047e-05	Up
CCL3	1.12859	7.10822e-05	Up
CYSLTR2	1.12744	0.000123274	Up
NME3	1.11867	1.41864e-13	Up
COMTD1	1.11746	1.39452e-11	Up
ANKRD2	1.1158	0.00209233	Up
VSIR	1.11344	7.8931e-07	Up
SECTM1	1.11294	0.00366009	Up
SERPINA1	1.10891	0.00325681	Up
ITGA7	1.1081	6.33927e-05	Up
CDRT1	1.10424	0.000588726	Up
MMP7	1.10382	0.00707274	Up
CD14	1.10171	0.0101986	Up
VSIG4	1.10129	0.00352627	Up
CST3	1.10098	6.41066e-05	Up
METTL7B	1.10042	0.00287092	Up
ODF3L1	1.09936	0.000400663	Up
APOBEC3H	1.0991	8.36331e-07	Up
IL4I1	1.09652	0.000174285	Up
GPX1	1.09295	4.73951e-14	Up
GPBAR1	1.09131	0.000270902	Up
S100A10	1.08764	0.000113291	Up
ARTN	1.07688	0.000362383	Up
POLR2I	1.07523	1.83861e-09	Up
UPP1	1.07365	3.34099e-05	Up
TNNI2	1.07323	0.00215517	Up
LILRB2	1.06797	0.00251979	Up
NPTX1	1.06668	0.0123642	Up
HOXA4	1.06633	0.0205786	Up
TPPP3	1.06578	0.00471321	Up
HCST	1.0629	3.06431e-07	Up
KCNIP1	1.06288	0.011512	Up
DOCK3	1.05906	0.000861401	Up
IGLL1	1.05482	0.00568106	Up
LCN10	1.05406	0.0208744	Up
HMOX1	1.05386	0.00197318	Up
ZDHHC11B	1.05299	0.00670188	Up
BATF2	1.05271	0.000121485	Up
MAFB	1.0525	0.0121436	Up
CXCL11	1.05171	0.0254141	Up
LRRC25	1.04881	0.00117957	Up
TTLL10	1.04627	0.0068628	Up
ZMYND15	1.04542	0.00167342	Up
PLEKHN1	1.04198	0.000185402	Up
WNT9A	1.04089	0.0144721	Up
SLC11A1	1.03375	0.00417546	Up
MRPL41	1.03357	5.76331e-13	Up
GPR25	1.03008	0.000287353	Up
C1QC	1.02967	0.0128905	Up
ADAMTS2	1.02699	0.0409006	Up
TELO2	1.02363	5.73354e-22	Up
CLC	1.02302	0.0234488	Up
CD300C	1.02252	0.000592925	Up
CD151	1.02009	1.48056e-08	Up
KIFC2	1.01707	4.11975e-09	Up
TBC1D3E	1.01562	0.0013579	Up
NECAB2	1.01503	0.0167534	Up
SLC2A6	1.01443	1.85846e-05	Up
IFI27L2	1.0133	1.69095e-08	Up
NINJ1	1.01203	2.68133e-05	Up
C1QB	1.00954	0.0146129	Up
CXCL16	1.00863	0.00246206	Up
C1QTNF4	1.00635	0.00727472	Up
LRATD1	1.00622	0.0386752	Up
PYCARD	1.00298	4.74994e-11	Up
H3C13	0.999149	6.0467e-05	Up
CCDC74A	0.997055	0.00473537	Up
ISL2	0.992921	0.0062743	Up
MAP3K6	0.991565	1.24337e-07	Up
FBXL15	0.991298	2.047e-15	Up
MVP	0.990043	4.1263e-10	Up
L1CAM	0.987687	0.000569803	Up
RYR1	0.987392	0.000500586	Up
PNPLA6	0.98638	1.57523e-16	Up
HOXB4	0.985663	0.0162998	Up
PRR7	0.978288	2.75819e-06	Up
CARD9	0.97577	1.55313e-07	Up
FAM3D	0.975046	0.037873	Up
MYOF	0.970844	0.0084737	Up
MYG1	0.96963	7.31471e-06	Up
MMP19	0.969563	0.00456113	Up
GPR35	0.967875	2.02863e-06	Up
RASSF7	0.967077	1.07749e-12	Up
NTRK1	0.964097	0.00949793	Up
ADGRB1	0.963578	0.000982514	Up
SH3BGRL3	0.963384	4.13652e-10	Up
TMEM238	0.962726	2.21247e-07	Up
KCNE1B	0.958597	0.0349628	Up
OR13A1	0.957438	0.00246037	Up
OSCAR	0.955027	0.00029506	Up
CHCHD10	0.954466	8.78552e-08	Up
GGT5	0.953141	0.00138334	Up
PLCD3	0.951889	3.86383e-07	Up
ATP6V0D2	0.950774	0.037873	Up
DOK2	0.949103	4.23142e-05	Up
HTR7	0.948841	0.0344733	Up
CHRNE	0.9473	2.9239e-06	Up
STAC	0.946294	0.046123	Up
EMP3	0.943297	1.0831e-07	Up
PDLIM7	0.942752	3.92134e-10	Up
TYROBP	0.942665	3.73894e-05	Up
SLC35E4	0.942456	1.58399e-05	Up
TNFAIP2	0.942302	0.00022209	Up
CNGA4	0.94174	1.26078e-05	Up
ASGR2	0.940961	0.0163515	Up
CDKN2B	0.932772	0.00776605	Up
UNC93B1	0.931515	1.34188e-07	Up
ITGB7	0.931255	5.48817e-06	Up
UBXN11	0.930947	1.79484e-07	Up
TPSB2	0.930078	0.0323605	Up
IDUA	0.927427	9.93151e-11	Up
THBS1	0.926071	0.0173824	Up
SIGLEC11	0.924882	0.0217717	Up
CTSD	0.924633	1.55773e-05	Up
CD101	0.922414	0.00392137	Up
CES4A	0.921027	0.0015626	Up
TRABD	0.921009	1.90834e-11	Up
SMIM29	0.920434	1.48757e-11	Up
BCL3	0.919122	5.65213e-06	Up
NOX5	0.917657	0.0345859	Up
SCAND1	0.917638	3.55401e-12	Up
SEC14L5	0.915123	0.00720493	Up
CARD19	0.914914	9.432e-08	Up
MYO1G	0.913915	1.3823e-11	Up
PRSS36	0.912575	3.12792e-05	Up
ATP5F1D	0.912076	5.52167e-11	Up
TNFSF12	0.911803	0.00033817	Up
WASH6P	0.911146	4.27954e-07	Up
TUBB6	0.910244	0.000157633	Up
AMN	0.910152	0.000209034	Up
ABCA7	0.909515	9.83592e-09	Up
CACNA2D4	0.908401	0.00153844	Up
LILRB1	0.907609	0.00465	Up
PTGDS	0.904678	0.0125858	Up
GNGT2	0.901815	0.00020324	Up
PLEC	0.900761	3.52873e-06	Up
KLHL17	0.900528	3.82906e-07	Up
PTPN6	0.900339	4.85557e-12	Up
INF2	0.900295	1.30149e-10	Up
INAVA	0.900237	0.0269373	Up
ARL6IP4	0.900165	2.44006e-09	Up
ZNF385A	0.899506	2.63211e-05	Up
TMEM259	0.897215	2.71269e-16	Up
G6PD	0.896318	5.4359e-12	Up
ARHGAP4	0.8894	3.61588e-08	Up
RIN1	0.889035	0.000218687	Up
FAM47E	0.887997	0.0190533	Up
CTSL	0.886096	0.00845997	Up
TP53I13	0.885874	4.22761e-12	Up
GADD45G	0.885399	0.00227301	Up
SSBP4	0.883693	2.75268e-12	Up
ENPP2	0.881287	0.00336508	Up
S100A11	0.880546	0.000180127	Up
LMNTD2	0.87975	3.74704e-07	Up
KCTD17	0.877291	1.18651e-05	Up
CDKN2A	0.877024	0.00660028	Up
IL12RB1	0.876986	1.21644e-06	Up
UBTD1	0.876559	3.87888e-06	Up
RASGRP4	0.875368	3.95499e-06	Up
PDCD1	0.875226	0.000662933	Up
FAM50A	0.873148	1.61711e-11	Up
SHKBP1	0.872271	7.35741e-12	Up
SORT1	0.872052	0.0130037	Up
ENDOG	0.871636	3.35348e-08	Up
CCDC189	0.870393	9.35932e-07	Up
PLXNB2	0.870055	1.53431e-09	Up
KCNH3	0.869236	0.000143645	Up
RAB11FIP5	0.865884	0.013964	Up
CCNA1	0.865852	0.0262015	Up
AL365205.1	0.865555	1.55537e-05	Up
PCBP1	0.865088	5.55329e-11	Up
ADAMTS14	0.865045	0.0113239	Up
CD68	0.865017	0.00031871	Up
HOXB2	0.864961	0.0244963	Up
IZUMO4	0.864831	1.14899e-10	Up
ITGA2B	0.864629	0.00391098	Up
FBXW5	0.86311	1.17578e-16	Up
CITED4	0.861821	0.00107649	Up
CAPG	0.860649	0.000302262	Up
PKIB	0.859932	0.016508	Up
TMEM273	0.858935	0.0152521	Up
TIMP1	0.858635	6.51359e-05	Up
ALOX5	0.858571	0.00340312	Up
CYBA	0.857088	2.16608e-10	Up
CD19	0.856845	0.000161958	Up
CD7	0.856338	0.00301916	Up
ARSA	0.855843	4.23947e-08	Up
PLXNA3	0.855709	1.22864e-07	Up
RHOG	0.855669	2.94136e-10	Up
NFKB2	0.854973	1.3823e-06	Up
SFXN3	0.854627	4.21508e-07	Up
TP73	0.854128	0.00451025	Up
CCDC24	0.853648	3.29274e-07	Up
CEBPB	0.85304	0.000319911	Up
ANTKMT	0.852792	9.76422e-11	Up
TMEM175	0.850643	1.1274e-12	Up
CCDC170	0.849891	0.0260976	Up
MS4A14	0.848898	0.00975764	Up
RPS15	0.847382	1.70622e-08	Up
METTL26	0.847175	2.81062e-11	Up
SRXN1	0.846609	5.91789e-05	Up
NRBP2	0.844941	0.000391035	Up
MRPL55	0.844812	2.39899e-12	Up
RGS14	0.844258	3.76758e-10	Up
S100A6	0.844134	0.000224924	Up
DLX4	0.843042	0.00295314	Up
NDUFS8	0.841678	1.06766e-13	Up
PDF	0.841151	8.72792e-11	Up
NPEPL1	0.840798	4.48785e-10	Up
PLA2G4C	0.840545	0.00404465	Up
TRPV4	0.840197	0.0355634	Up
BX255925.3	0.840029	5.56016e-15	Up
FGR	0.839946	0.00774633	Up
FTH1	0.839733	5.76448e-06	Up
TCN2	0.839465	0.00645413	Up
RHBDL1	0.839378	0.000122339	Up
PPP1R35	0.83785	1.77029e-09	Up
RHBDF2	0.837785	6.21619e-07	Up
RNPEPL1	0.836997	1.01881e-12	Up
HSPA6	0.835351	0.00694928	Up
PIDD1	0.835127	1.2351e-12	Up
PSCA	0.834883	0.0114444	Up
LMF2	0.833521	6.57587e-12	Up
EDN2	0.831681	0.0451841	Up
TGFB1	0.831585	1.36955e-10	Up
HLA-DQB2	0.831429	0.0307993	Up
GDF15	0.830304	0.00774344	Up
ISG15	0.828313	0.000100655	Up
GAL3ST2	0.827156	0.0106127	Up
TWF2	0.826944	2.35826e-17	Up
ASB11	0.826934	0.0108544	Up
HCAR1	0.826213	0.0395234	Up
MT2A	0.825421	0.000487393	Up
EFHD2	0.825305	2.15709e-08	Up
CASP5	0.824979	0.0162725	Up
ABTB1	0.823865	2.15876e-11	Up
SELPLG	0.823034	1.81226e-08	Up
CORO1A	0.822631	4.98388e-09	Up
LHX2	0.822263	0.023313	Up
PITPNM1	0.821516	1.19653e-09	Up
FBXL6	0.820562	7.03606e-10	Up
VWA7	0.820357	3.44313e-06	Up
CISH	0.81946	2.87079e-05	Up
KCNT1	0.818899	3.66664e-06	Up
CEL	0.818639	2.12423e-05	Up
TBCB	0.81809	7.86611e-23	Up
SPATA2L	0.817605	7.99926e-09	Up
ARMC12	0.816099	3.94374e-06	Up
CFH	0.816052	0.0406991	Up
CAMKV	0.815675	0.0334146	Up
INAFM1	0.815281	3.21956e-09	Up
NOXA1	0.81524	0.00147358	Up
TSPO	0.815219	5.59351e-06	Up
ARHGAP45	0.815029	3.6542e-10	Up
SOCS1	0.81465	0.00100233	Up
CCDC88B	0.813757	3.12201e-06	Up
CAPS	0.81201	1.03233e-11	Up
FLNA	0.81125	6.68565e-10	Up
ANXA2	0.810935	0.00157152	Up
TTYH3	0.810149	1.49368e-07	Up
LPAR2	0.810068	5.23811e-09	Up
DCDC1	0.809505	0.0471723	Up
C5AR1	0.809062	0.0465663	Up
C1orf127	0.808849	0.00319682	Up
SAT1	0.808255	0.000239618	Up
POLRMT	0.808204	4.26802e-17	Up
ADGRE5	0.808024	3.65413e-09	Up
MYBPC1	0.807469	0.0387939	Up
TAGLN2	0.806792	2.19448e-10	Up
LDLRAD2	0.80613	0.00596026	Up
ZDHHC8	0.806016	1.1863e-12	Up
ALPP	0.804116	0.0273285	Up
FAM174C	0.802788	3.66288e-11	Up
SERINC2	0.801742	0.0431027	Up
PRELID1	0.799525	8.00604e-11	Up
GPRIN1	0.798402	0.0018895	Up
ADAMTSL4	0.798331	4.51937e-05	Up
P2RX1	0.798126	1.87327e-12	Up
SGSH	0.796328	0.00416248	Up
SFTPD	0.796257	0.0174247	Up
KIAA0895L	0.795842	3.30355e-11	Up
ADAM15	0.795642	2.64037e-10	Up
AC007906.2	0.794829	0.0011212	Up
DNAJC5B	0.793983	0.017674	Up
RHOT2	0.793875	3.24456e-14	Up
FCGR1A	0.792312	0.00214161	Up
CFD	0.791781	0.0166055	Up
ELOB	0.79048	2.93217e-10	Up
OTUB1	0.789999	5.72587e-15	Up
RABGGTA	0.789509	3.62179e-17	Up
ANO8	0.788975	1.68791e-06	Up
MVD	0.788595	1.06766e-13	Up
ADAT3	0.788554	4.08266e-10	Up
NTN1	0.788479	0.00431429	Up
BOLA2B	0.788416	1.96017e-06	Up
SPATA20	0.788329	1.4809e-06	Up
GATA2	0.787533	0.00235977	Up
SBNO2	0.787016	2.53607e-13	Up
RELT	0.78634	3.61168e-06	Up
APBA2	0.785113	0.0070962	Up
MCOLN1	0.784976	1.37934e-08	Up
TREM1	0.783407	0.0109877	Up
TMEM236	0.783391	0.00226264	Up
SLC43A2	0.783313	0.00218957	Up
ADRM1	0.78304	2.60638e-08	Up
FCER1G	0.783005	0.00673214	Up
LY86	0.782607	0.0187305	Up
ZNF513	0.78191	5.72587e-15	Up
ZNF580	0.78189	1.14233e-11	Up
ATP13A2	0.780585	3.8384e-08	Up
ARHGDIA	0.779891	3.18133e-11	Up
MFSD10	0.779706	6.642e-06	Up
CALY	0.779233	0.0095589	Up
CCDC124	0.778781	6.57587e-12	Up
C3AR1	0.777011	0.00369204	Up
STUB1	0.776929	1.08734e-12	Up
RENBP	0.776668	1.90724e-06	Up
ADAP1	0.775938	0.000100647	Up
TMEM160	0.774796	6.51578e-10	Up
CLCN7	0.774649	8.00604e-11	Up
MT1X	0.774415	0.00321558	Up
RAB24	0.77397	1.35936e-07	Up
PFKP	0.772951	2.8911e-10	Up
ITGAM	0.770092	0.00568388	Up
SPI1	0.769641	1.5824e-07	Up
FERMT3	0.768935	2.20021e-12	Up
RHPN1	0.76881	0.00333911	Up
D2HGDH	0.767931	7.49346e-09	Up
ACOT7	0.767887	3.89928e-07	Up
ARHGEF1	0.767408	2.47728e-13	Up
DUSP8	0.766485	0.00134766	Up
UNC119	0.766133	1.1353e-06	Up
UCN	0.76575	1.68491e-06	Up
PHLDA3	0.765744	0.00243339	Up
NEURL1	0.765601	0.00396408	Up
LENG8	0.764812	4.93858e-13	Up
CALHM3	0.763574	0.0162757	Up
PELI3	0.763371	4.44303e-05	Up
GDI1	0.761759	2.047e-15	Up
IL1R1	0.761393	0.0309652	Up
TUBA1A	0.761379	7.80735e-10	Up
GPX4	0.761226	4.38374e-11	Up
SCX	0.760816	2.15505e-06	Up
DPP7	0.760103	3.39544e-08	Up
GLB1L2	0.759914	0.0409285	Up
ACAP3	0.758535	1.87622e-10	Up
IL1RL2	0.758406	0.0315436	Up
SLC9A3R2	0.757674	0.00318153	Up
STXBP2	0.757604	9.12242e-07	Up
KLF2	0.757238	0.00113079	Up
MGAT2	0.756787	1.3383e-05	Up
CCS	0.756651	1.80016e-09	Up
TNFRSF1B	0.756473	0.00748887	Up
ABCD1	0.756436	3.80532e-08	Up
C17orf64	0.756113	0.00085064	Up
NPIPB15	0.755658	0.00532937	Up
NT5C	0.755616	6.9269e-09	Up
RNASEK	0.755543	2.05689e-08	Up
IDH3G	0.755418	3.17107e-14	Up
CCDC106	0.753843	6.08811e-06	Up
PGP	0.753526	3.49263e-09	Up
TFEB	0.753039	0.000465088	Up
CALHM2	0.752417	6.59205e-06	Up
HGS	0.751965	6.19691e-17	Up
ANKRD9	0.751135	0.00143884	Up
SLC25A1	0.750327	4.66063e-06	Up
HPD	0.749904	0.000181663	Up
NEK8	0.7494	2.37537e-16	Up
SDSL	0.74887	9.10993e-05	Up
TMIGD3	0.747408	0.00183506	Up
TP53I3	0.747331	2.73945e-09	Up
APBB3	0.747091	2.33546e-13	Up
RNF126	0.746766	1.40507e-11	Up
MDH1B	0.746668	0.00385913	Up
SLC25A22	0.746239	3.60029e-14	Up
GAA	0.745612	0.000206978	Up
LIMK1	0.745387	3.92822e-11	Up
PPDPF	0.745078	1.80726e-05	Up
JOSD2	0.744913	6.4101e-09	Up
GNLY	0.744735	0.0100662	Up
BAHCC1	0.744276	0.001649	Up
VPS9D1	0.743747	3.82036e-12	Up
C6orf226	0.743298	6.42632e-07	Up
VPS28	0.743152	2.50056e-12	Up
SLC12A8	0.743135	0.00240272	Up
FCGR1B	0.743106	0.00979438	Up
CHTF18	0.742842	9.51537e-09	Up
ECEL1	0.742251	0.0236684	Up
MIIP	0.742238	1.91646e-09	Up
WDR18	0.741467	1.01881e-12	Up
ZNF503	0.740054	0.0302168	Up
CORO1B	0.739991	2.14857e-10	Up
TMUB1	0.739571	4.11975e-09	Up
IRAK1	0.739123	1.51902e-14	Up
GOLGA8B	0.739046	0.00456113	Up
RARA	0.738736	1.01122e-06	Up
ATP2A3	0.738732	2.72549e-10	Up
AIFM3	0.738269	0.00380645	Up
SH3TC1	0.738045	0.00122052	Up
WDR90	0.737711	3.47413e-09	Up
GOLGA8T	0.737362	4.78161e-05	Up
ADCY7	0.737335	1.84929e-05	Up
MBOAT7	0.737171	9.79127e-10	Up
PHETA1	0.73711	1.65938e-08	Up
SLC27A4	0.736599	1.74539e-16	Up
PAXX	0.736542	1.23746e-07	Up
PLA2G15	0.736473	2.09549e-11	Up
ARHGAP33	0.735951	7.50604e-08	Up
YPEL3	0.735775	1.55918e-07	Up
OXLD1	0.735548	1.49935e-12	Up
SIPA1	0.735277	3.63168e-09	Up
NRN1	0.734273	0.0427497	Up
ITGB2	0.734011	0.00162606	Up
C9orf16	0.733606	3.10868e-07	Up
LFNG	0.732511	0.001649	Up
SGSM2	0.732289	2.71269e-16	Up
LIMD2	0.732224	5.5078e-08	Up
RHBDD2	0.732041	1.09739e-07	Up
DYRK1B	0.731232	1.3926e-11	Up
TNFRSF12A	0.730442	0.00248531	Up
TRMT1	0.730396	6.69775e-12	Up
MAPRE3	0.729963	0.000140408	Up
TOR2A	0.729919	9.74519e-11	Up
HSF4	0.729851	8.56761e-06	Up
GALK1	0.729085	4.09393e-11	Up
CLCN1	0.728323	0.00967047	Up
ARL2	0.727498	2.32682e-08	Up
NAPRT	0.727412	3.87737e-07	Up
PLXNA2	0.727233	0.0039179	Up
HCK	0.726978	0.00336538	Up
TP53INP2	0.726596	0.0278023	Up
DVL1	0.726046	1.81728e-10	Up
HCN2	0.72566	7.25774e-05	Up
ARRDC1	0.725558	2.83985e-12	Up
PPM1M	0.724184	6.95544e-06	Up
GNB2	0.724053	7.23694e-09	Up
CCDC188	0.723449	0.000383068	Up
GLTPD2	0.723392	0.000388903	Up
VNN2	0.723194	0.0482744	Up
CEP170B	0.723	0.00608314	Up
SF3A2	0.722805	1.68656e-09	Up
SLC22A18	0.722531	0.000124648	Up
NFKBIB	0.722106	2.42237e-10	Up
MRPL23	0.721138	3.02632e-10	Up
KCNQ1	0.721121	0.0100745	Up
ZNF524	0.721099	7.30042e-10	Up
FZD8	0.720029	0.0348542	Up
TPPP	0.719198	0.00215141	Up
MIB2	0.719007	1.53205e-09	Up
KAT2A	0.718969	7.97159e-10	Up
B3GAT3	0.718529	3.96497e-14	Up
CKM	0.718306	0.00115581	Up
TAF1C	0.717704	2.09398e-12	Up
NBEAL2	0.717472	5.03002e-08	Up
SPESP1	0.716394	0.0327072	Up
CDK2AP2	0.715552	2.19732e-07	Up
PARP10	0.715509	1.58721e-09	Up
ANKRD13B	0.715248	2.69543e-05	Up
ZYX	0.714766	4.63516e-07	Up
KATNB1	0.714163	3.83064e-10	Up
WDR13	0.714147	1.50602e-14	Up
NCF4	0.713709	1.08685e-07	Up
SLC52A2	0.713583	7.99926e-09	Up
FLII	0.713354	4.24013e-14	Up
LGALS9	0.712184	4.75984e-06	Up
COX8A	0.71195	8.81919e-07	Up
FASN	0.711723	7.39859e-08	Up
UNC13D	0.711552	7.65324e-11	Up
RELL2	0.710052	0.00197428	Up
TMEM104	0.709349	6.01597e-06	Up
RHOF	0.70934	1.27396e-07	Up
ITGAE	0.709177	1.82407e-05	Up
PER1	0.708914	0.00293579	Up
TEDC1	0.708841	9.15604e-05	Up
ABCC3	0.708794	0.0487738	Up
CIAO2B	0.708793	8.34668e-15	Up
MAP3K10	0.708231	6.14614e-09	Up
MICAL1	0.708216	3.14415e-05	Up
BCL2A1	0.707234	0.0163434	Up
MYRF	0.707091	0.0141739	Up
C1orf122	0.707079	1.35152e-09	Up
PNPLA2	0.706388	3.74786e-08	Up
DPEP2	0.70619	1.98259e-07	Up
CTXN1	0.705448	0.0189812	Up
BMERB1	0.705135	0.00380094	Up
ZNF579	0.704782	3.34583e-07	Up
RAB11B	0.704457	3.17193e-12	Up
SIGIRR	0.704107	8.17869e-10	Up
ATP6V0E2	0.704044	0.000147287	Up
UQCRC1	0.703435	2.67006e-12	Up
FKBP8	0.703083	1.65425e-07	Up
ABHD11	0.702711	8.5342e-06	Up
CSK	0.702506	5.60993e-13	Up
RFNG	0.702265	8.63791e-10	Up
PIM1	0.702202	0.000378299	Up
PFKL	0.702185	3.69591e-12	Up
NRGN	0.702076	0.0145722	Up
YDJC	0.701768	7.83053e-09	Up
SAMD4A	0.701204	0.0245085	Up
CENPT	0.701103	1.39672e-12	Up
CYTH4	0.70101	0.0014207	Up
LGALS3	0.700692	0.0219603	Up
LAMA5	0.700531	0.0182852	Up
MARCHF2	0.69965	6.21671e-08	Up
ITPK1	0.699494	1.10157e-09	Up
SCPEP1	0.699452	0.0202879	Up
HAGHL	0.698787	0.000586991	Up
ZNF296	0.698355	1.86116e-07	Up
CLTB	0.69833	1.35046e-08	Up
FBRSL1	0.698	1.10247e-08	Up
POLR2L	0.697959	2.64889e-08	Up
ORAI1	0.69762	1.9687e-05	Up
PGAP6	0.697254	3.71856e-11	Up
CIB1	0.696985	3.14465e-09	Up
TICAM1	0.696602	3.33775e-08	Up
PLSCR3	0.69654	7.69311e-05	Up
UCP2	0.696365	3.34018e-07	Up
RTL8C	0.696339	0.0344508	Up
ENKD1	0.696037	1.25661e-09	Up
LRFN4	0.695867	0.000307737	Up
CPXM1	0.695372	0.000260179	Up
SLC16A8	0.695265	0.00349396	Up
ADGRE1	0.694975	0.028524	Up
WAS	0.694445	1.57612e-09	Up
PRKCD	0.693096	7.03964e-05	Up
SNAPC2	0.693062	6.22083e-08	Up
LST1	0.692953	0.00399558	Up
MYO7B	0.692817	0.037859	Up
CAPNS1	0.692786	1.76431e-10	Up
FGD2	0.692402	0.0296765	Up
IMPDH1	0.692283	1.2732e-07	Up
NSMF	0.692179	2.87664e-05	Up
CD37	0.692167	6.72496e-08	Up
CPTP	0.691969	1.69499e-09	Up
C16orf86	0.691899	3.11095e-08	Up
S100A2	0.691267	0.00860404	Up
GAS2L1	0.690468	0.0132357	Up
PWWP2B	0.690249	5.43701e-07	Up
ADCK5	0.690209	1.09454e-08	Up
SLC16A5	0.689594	7.29573e-10	Up
LSS	0.689082	2.63693e-09	Up
PABPC1L	0.688808	9.06875e-08	Up
PLOD1	0.688342	6.5983e-07	Up
REX1BD	0.688322	1.39499e-10	Up
DENND6B	0.687984	4.84667e-05	Up
AP1G2	0.687594	1.54657e-16	Up
PAQR4	0.687578	8.25854e-08	Up
TRADD	0.687477	9.03854e-14	Up
TSR3	0.687143	1.01881e-12	Up
GMIP	0.687054	3.86656e-10	Up
BRICD5	0.686401	6.10106e-08	Up
MUC12	0.686383	0.0120124	Up
C5AR2	0.686229	0.0298783	Up
AKT1	0.686208	1.99588e-17	Up
SYTL1	0.686196	3.69836e-05	Up
ALDH16A1	0.686082	3.09977e-13	Up
PPP1R12C	0.685942	2.95522e-13	Up
KIR3DL2	0.685602	0.0122866	Up
LTB4R	0.684373	2.29685e-06	Up
BCL6	0.684316	0.0127367	Up
BCKDK	0.683724	1.10569e-11	Up
FDXR	0.683721	6.06686e-07	Up
LAMTOR4	0.683668	2.23375e-08	Up
CPSF1	0.682686	5.37352e-10	Up
IQCJ-SCHIP1	0.682676	0.0269373	Up
BATF	0.682311	1.61202e-08	Up
VMO1	0.681887	0.0128428	Up
ZDHHC12	0.681745	1.17409e-08	Up
GUK1	0.681742	4.63559e-09	Up
LTB	0.681109	0.00200308	Up
CAPN15	0.678924	7.83227e-12	Up
PIK3R6	0.678394	1.42486e-05	Up
NDOR1	0.678281	3.53119e-14	Up
LILRB3	0.677852	0.0329238	Up
LSM10	0.677275	1.15893e-11	Up
SIRT6	0.677076	1.40997e-10	Up
SIDT2	0.676977	1.09236e-05	Up
LY6E	0.676877	0.00113891	Up
CATSPER1	0.676485	0.0105385	Up
UBA7	0.676406	2.9637e-08	Up
FLYWCH1	0.676184	2.64037e-10	Up
TYK2	0.676094	5.4132e-12	Up
CAPN10	0.675069	7.61633e-16	Up
NAA80	0.674648	1.56242e-06	Up
MFSD12	0.674458	3.49388e-14	Up
MAP1LC3A	0.674023	0.00434352	Up
ZGLP1	0.673969	1.78319e-06	Up
AURKAIP1	0.673814	1.50813e-08	Up
COPE	0.673663	7.63412e-09	Up
EME2	0.673634	6.45893e-11	Up
CD80	0.673414	0.00838243	Up
FPGS	0.673398	5.79601e-12	Up
PEPD	0.673291	1.81961e-08	Up
DNASE1L1	0.673257	1.0487e-09	Up
NFKBIE	0.6731	1.80677e-08	Up
OSBPL7	0.672934	4.60466e-18	Up
MAP7D1	0.672746	1.48766e-10	Up
TYRO3	0.672691	0.0157341	Up
GRN	0.672161	0.00566175	Up
WASHC1	0.67193	2.06841e-05	Up
KIR2DL3	0.671696	0.0448956	Up
PEX16	0.671431	5.83368e-11	Up
ARL2BP	0.67135	1.42618e-07	Up
FMNL1	0.67092	2.42363e-08	Up
NAGPA	0.670884	2.69659e-10	Up
SSNA1	0.670628	4.0762e-11	Up
STX10	0.670616	3.58447e-10	Up
ARID5A	0.670362	1.10992e-06	Up
TUBA1B	0.670248	6.33502e-08	Up
TBL3	0.669979	2.33546e-13	Up
HYAL3	0.669204	0.000983501	Up
IFITM2	0.66919	7.53147e-05	Up
H2AJ	0.669098	0.0109707	Up
POLR2E	0.668947	4.26336e-14	Up
FBXL8	0.668498	2.8795e-08	Up
EHBP1L1	0.668441	4.26909e-07	Up
CDC37	0.668271	1.88741e-11	Up
SLC37A2	0.66807	0.0281619	Up
ABHD17A	0.668018	1.82624e-10	Up
PUSL1	0.66784	1.97461e-11	Up
PCED1A	0.667561	9.79886e-09	Up
ACD	0.667244	2.10376e-11	Up
SLC66A2	0.667049	3.77807e-10	Up
RABEP2	0.666646	4.37281e-14	Up
TRIM3	0.666094	6.97862e-07	Up
EIF6	0.66585	4.31778e-11	Up
RAB1B	0.665833	1.06873e-10	Up
CORO7	0.66565	1.3179e-08	Up
GRINA	0.665243	8.36392e-06	Up
FHOD1	0.664849	1.31244e-12	Up
SH3BP1	0.664438	3.37958e-07	Up
ITGAL	0.663715	0.000364045	Up
TOGARAM2	0.663223	0.000736374	Up
APBA3	0.66316	3.17193e-12	Up
TOR4A	0.663071	1.32608e-08	Up
DUS1L	0.663064	7.68686e-14	Up
MAZ	0.663025	1.60704e-07	Up
MEX3D	0.662787	0.000102289	Up
KCNN4	0.662553	5.21019e-08	Up
PLEKHM2	0.662179	3.9396e-12	Up
PHPT1	0.662062	3.14653e-07	Up
IQSEC2	0.661418	0.00410875	Up
APOA1	0.660864	0.00511502	Up
MYADM	0.660295	1.54542e-05	Up
TNIP2	0.660236	1.85747e-13	Up
SH3GLB2	0.66016	2.37846e-08	Up
PARP3	0.660094	4.65378e-05	Up
TRMT61A	0.660073	1.75229e-10	Up
DPP3	0.659238	4.27938e-17	Up
ZBTB7B	0.659003	0.000500515	Up
NUDT22	0.658768	6.16457e-11	Up
TMEM205	0.658759	3.53796e-06	Up
YIF1A	0.658666	1.72061e-10	Up
CCND3	0.658407	1.31506e-07	Up
SLC39A4	0.658326	1.58498e-05	Up
ARHGAP22	0.65773	0.0229118	Up
ZFPM1	0.657697	0.00128128	Up
PILRA	0.657457	0.0108408	Up
OCEL1	0.657283	2.44912e-07	Up
MRPL12	0.657256	8.83133e-07	Up
MVK	0.657001	1.20307e-13	Up
BRAT1	0.656742	3.27788e-08	Up
SLC26A6	0.656483	6.15814e-06	Up
ZNF628	0.65632	1.4064e-06	Up
ARID3B	0.656314	1.24452e-07	Up
PEMT	0.655639	4.3434e-07	Up
RECQL4	0.655526	1.19477e-05	Up
ACAA1	0.655427	3.28785e-14	Up
FAAP100	0.655396	2.32978e-13	Up
ENGASE	0.654921	2.64037e-10	Up
MGAT4B	0.654904	2.47405e-11	Up
DCXR	0.654706	3.06431e-07	Up
SLC26A1	0.654595	1.23343e-09	Up
ATP6V0B	0.654574	3.45947e-07	Up
TCTA	0.654563	1.43554e-14	Up
ZAP70	0.654286	0.0113119	Up
XRCC3	0.654205	1.94782e-14	Up
CTSA	0.65368	1.48551e-05	Up
STK36	0.653152	2.32654e-10	Up
JUND	0.65267	0.000401501	Up
SLC1A7	0.652633	0.0432509	Up
ZBTB45	0.652289	2.83806e-11	Up
HPS1	0.652167	1.03832e-16	Up
ZDHHC11	0.651839	0.00351956	Up
MAP3K11	0.651822	1.76422e-10	Up
MAFK	0.650604	4.43781e-07	Up
C19orf71	0.650497	3.76142e-09	Up
PPP2R5B	0.650466	5.05818e-08	Up
CYB561D2	0.650321	3.18128e-13	Up
WDR54	0.65022	2.60706e-07	Up
QTRT1	0.650209	4.38257e-08	Up
CLIP2	0.650197	0.0013503	Up
FTL	0.650034	0.000148988	Up
B3GAT1	0.649879	0.0352276	Up
BOP1	0.649642	1.30661e-08	Up
RNF166	0.64943	2.9873e-07	Up
SLC2A4RG	0.649183	2.87005e-05	Up
GTF3C5	0.648947	1.8896e-06	Up
U2AF1L4	0.648618	1.26796e-06	Up
PLD3	0.648375	0.00615852	Up
SHARPIN	0.647777	5.2126e-10	Up
RHOB	0.647747	0.014061	Up
PLPPR2	0.647588	0.000122349	Up
RHOC	0.647393	0.00151954	Up
DYNC2I2	0.647268	4.33966e-06	Up
ZNF598	0.647172	3.37387e-09	Up
STING1	0.647074	8.17803e-08	Up
INSRR	0.646821	0.0300388	Up
ATP6V0C	0.646585	0.000373325	Up
WDR6	0.646197	4.48448e-14	Up
MED16	0.645985	2.95631e-12	Up
CRYBB1	0.645809	0.00600502	Up
TFE3	0.645458	2.49213e-09	Up
CIC	0.645106	3.72264e-11	Up
SLC12A9	0.644355	0.000197152	Up
CAMKK1	0.644154	3.51032e-06	Up
SLC10A3	0.644117	2.37014e-08	Up
ROGDI	0.643982	0.00450638	Up
RIPK3	0.64386	4.56343e-07	Up
RPS6KA4	0.643819	2.95433e-07	Up
QSOX1	0.64359	0.00014642	Up
EHD4	0.643373	0.00133457	Up
E4F1	0.643187	1.66175e-12	Up
WDR81	0.642656	1.93928e-08	Up
RPUSD1	0.642522	2.2051e-08	Up
BTBD2	0.642234	4.74994e-11	Up
GRK6	0.642136	2.60549e-08	Up
ASB2	0.641941	0.00957949	Up
SGK1	0.641885	0.0423869	Up
SLC26A11	0.641762	0.00952575	Up
ACADS	0.641705	4.31581e-09	Up
NUDT18	0.64153	4.20775e-10	Up
CDK5	0.641418	2.08292e-07	Up
INTS1	0.641327	2.1044e-11	Up
CSNK1G2	0.641309	3.60714e-12	Up
ATP6V0D1	0.641266	4.23747e-06	Up
TRIM16	0.641047	0.000461727	Up
AMH	0.641043	0.00932394	Up
NDUFB7	0.640976	1.20959e-08	Up
EHD3	0.640028	0.00436526	Up
C20orf27	0.639075	0.000285389	Up
RBCK1	0.639071	5.67242e-16	Up
PARD6A	0.638742	2.64093e-06	Up
GSTK1	0.638075	1.03398e-09	Up
ACTN4	0.637781	1.17578e-16	Up
PRR33	0.636957	0.00352627	Up
TEPSIN	0.636684	5.08574e-16	Up
SH3BP2	0.636639	3.94374e-06	Up
FURIN	0.636471	7.62136e-09	Up
TMEM191B	0.636454	0.00844697	Up
FAM110A	0.636362	2.64172e-05	Up
ATG4D	0.636198	2.12799e-06	Up
ZDHHC1	0.636196	0.000172763	Up
JPH4	0.636151	0.00952436	Up
GPS1	0.635029	3.82165e-14	Up
FIBP	0.634614	6.90925e-14	Up
PIM3	0.634472	0.000134664	Up
APOBR	0.63419	0.000699601	Up
SLC38A10	0.634094	4.58921e-12	Up
ARHGAP27	0.633921	4.30698e-07	Up
RGS19	0.633698	2.10712e-06	Up
DGAT1	0.633438	1.5176e-07	Up
GFER	0.633393	6.97913e-08	Up
LRP10	0.632447	3.60408e-06	Up
PLCB2	0.632316	1.46115e-05	Up
SLC39A13	0.6323	3.07899e-08	Up
CCDC130	0.63217	8.97183e-14	Up
PPP1CA	0.632135	9.16687e-14	Up
DGCR6L	0.631564	1.95763e-07	Up
PCYT2	0.631355	2.76e-08	Up
RILP	0.631345	1.72109e-07	Up
NRROS	0.631207	4.96312e-07	Up
APRT	0.63118	9.766e-09	Up
SCAMP4	0.631154	1.33855e-12	Up
NOD2	0.631138	0.038918	Up
MRPL4	0.630845	4.873e-09	Up
NCLN	0.630359	2.18631e-09	Up
ADGRA2	0.630293	0.041218	Up
CDH23	0.62974	0.0085794	Up
WARS1	0.629383	0.00023013	Up
DHCR24	0.629374	0.0175606	Up
MFSD3	0.629116	2.52996e-05	Up
TOMM40L	0.628951	1.48742e-10	Up
TBC1D3L	0.628845	0.0190026	Up
FN1	0.628824	0.0338895	Up
TNK2	0.628769	2.89439e-08	Up
GTPBP6	0.628666	1.8066e-14	Up
IRF3	0.62852	2.95522e-13	Up
OGFR	0.628403	1.89565e-07	Up
NHLRC4	0.628179	5.85398e-05	Up
CLASRP	0.627925	1.32549e-12	Up
LTC4S	0.627789	0.00325613	Up
ALDH3B1	0.627532	0.000646284	Up
CXXC1	0.627488	8.6475e-14	Up
PTAFR	0.627487	0.0462094	Up
INPPL1	0.627476	2.66315e-13	Up
HMG20B	0.627302	3.59312e-10	Up
CHST13	0.626441	0.0230551	Up
INO80E	0.626373	4.85527e-11	Up
SLC17A9	0.626369	0.00016934	Up
CHMP1A	0.625759	3.63221e-14	Up
HSD17B10	0.625342	1.28568e-10	Up
STAT6	0.625305	3.47391e-13	Up
STK32C	0.624986	9.16361e-05	Up
NDUFS7	0.624947	8.36079e-10	Up
RASGRP2	0.624629	1.37432e-08	Up
CATIP	0.6245	0.000994952	Up
NDUFV1	0.624366	7.55226e-13	Up
ARRB2	0.624323	9.10657e-05	Up
CAPN1	0.624125	3.17107e-14	Up
PLOD3	0.623839	5.94475e-06	Up
ATAD3A	0.623728	3.05839e-08	Up
JMJD8	0.623395	3.05421e-09	Up
CCDC107	0.623371	0.000134455	Up
GPSM3	0.623269	2.5347e-07	Up
RASAL3	0.62307	1.24814e-07	Up
C19orf53	0.622966	3.58901e-09	Up
PORCN	0.622501	2.32457e-09	Up
PSMG3	0.622101	7.44241e-08	Up
CDH24	0.622017	0.0134749	Up
FAU	0.622017	1.32574e-07	Up
TMEM120A	0.621996	4.12007e-05	Up
ACADVL	0.621894	3.16684e-09	Up
ENO3	0.621802	3.45372e-07	Up
AIP	0.621736	2.42839e-13	Up
PICK1	0.621637	3.61899e-08	Up
NUBP2	0.621559	2.24297e-12	Up
THOP1	0.621415	4.03478e-12	Up
GNAI2	0.620897	1.6238e-08	Up
MYO15B	0.620773	3.10502e-08	Up
PIP5K1C	0.62057	4.07983e-13	Up
MAPK8IP3	0.620445	1.57893e-07	Up
LRRC61	0.620431	0.00468587	Up
TAZ	0.620404	1.10085e-10	Up
LZTR1	0.619779	3.28143e-14	Up
CHST7	0.619161	0.000498928	Up
SCRN2	0.619142	8.97615e-09	Up
HLX	0.61899	0.0026384	Up
RASSF4	0.61897	0.0256455	Up
HECTD3	0.618681	4.46555e-14	Up
HSF1	0.618219	1.30851e-10	Up
AP2A1	0.617915	6.91567e-11	Up
SH2B2	0.617907	0.000519472	Up
FGFRL1	0.617878	0.00540382	Up
AS3MT	0.617874	0.0438945	Up
RALGDS	0.617865	2.52504e-09	Up
LDLR	0.617604	0.00639333	Up
BAX	0.617516	4.81283e-08	Up
FRMD8	0.617487	6.96608e-13	Up
MRI1	0.617142	2.36262e-09	Up
PTGES2	0.616938	4.07983e-13	Up
ESRRA	0.616724	5.77622e-09	Up
CD83	0.616357	0.00136229	Up
FAM89B	0.61632	2.3021e-05	Up
RNH1	0.616197	6.08377e-06	Up
MIER2	0.616142	1.69095e-08	Up
IRF7	0.615807	0.0016436	Up
XAB2	0.615235	2.86766e-10	Up
FRAT1	0.61468	0.000470055	Up
CENPX	0.614619	4.73678e-09	Up
PHOSPHO1	0.614447	0.0402389	Up
SAC3D1	0.614031	6.86608e-07	Up
ASIC3	0.614005	0.0139468	Up
ROMO1	0.613771	1.8137e-07	Up
PKN1	0.613668	1.70182e-10	Up
AC055839.2	0.613216	0.00487888	Up
SLCO4A1	0.612969	0.00138075	Up
STK11IP	0.612878	4.76581e-13	Up
UBC	0.61275	7.76641e-07	Up
PLEKHJ1	0.612442	4.31183e-12	Up
STK11	0.612399	2.92198e-11	Up
SELENOO	0.612315	2.15646e-09	Up
RAB33A	0.61212	0.0112328	Up
PTPN23	0.611112	5.08574e-16	Up
FASTK	0.610862	5.68697e-09	Up
C7orf50	0.610699	2.92272e-05	Up
DUSP23	0.610563	8.84433e-06	Up
LYPLA2	0.610558	1.21831e-10	Up
SRC	0.610318	0.0117997	Up
LLGL1	0.610021	6.23242e-11	Up
TTC34	0.609945	0.016368	Up
TECPR1	0.609927	2.65822e-10	Up
WRAP73	0.609851	5.79126e-15	Up
ZNF775	0.609772	6.57931e-07	Up
GPR55	0.609731	0.00135324	Up
ZFYVE19	0.609707	5.48702e-17	Up
ZBTB17	0.609002	4.6255e-10	Up
MLST8	0.60889	8.58567e-11	Up
R3HDM4	0.608853	4.98071e-07	Up
TIMM17B	0.608549	4.29499e-08	Up
ACTR1B	0.60788	3.22065e-14	Up
NOC4L	0.607423	6.83352e-11	Up
SLC22A18AS	0.607301	0.010129	Up
PCP2	0.606713	0.000106806	Up
C17orf107	0.606556	0.00411916	Up
CDK10	0.606125	4.30133e-12	Up
ARF5	0.6061	9.51459e-08	Up
CDKN2D	0.60597	0.000436372	Up
RGL2	0.605882	4.58921e-12	Up
CYB5R3	0.605731	4.04919e-08	Up
TSPAN32	0.605427	0.00259406	Up
AC008750.7	0.60458	0.0364113	Up
PFN1	0.604365	6.53829e-08	Up
ZGPAT	0.604303	2.9972e-09	Up
SLC12A7	0.603869	0.000517538	Up
GPSM1	0.602728	0.0027024	Up
STX16-NPEPL1	0.60212	1.41414e-05	Up
ALDH4A1	0.601789	0.000719849	Up
CAMK1D	0.601259	0.00862854	Up
C11orf24	0.601102	1.12101e-07	Up
NUDT8	0.600996	0.00220709	Up
WDR24	0.600976	9.52168e-10	Up
YIF1B	0.60059	1.23902e-06	Up
KLF5	0.598762	0.0354264	Up
FAM234A	0.598606	2.95397e-10	Up
CLUH	0.597923	1.52924e-07	Up
LRRC45	0.597891	8.08719e-09	Up
CCDC22	0.597825	1.0117e-12	Up
SRM	0.597694	4.04259e-07	Up
ZNF213	0.597673	2.36523e-11	Up
ARHGEF19	0.597456	1.37818e-09	Up
DCAF15	0.597439	4.2512e-10	Up
KLF16	0.597358	3.10046e-07	Up
CD74	0.597267	0.0117234	Up
PPP6R1	0.597003	4.59728e-13	Up
ATP13A1	0.596869	1.55407e-13	Up
TMEM187	0.596599	2.39703e-07	Up
RASL11A	0.596588	0.0127448	Up
CFAP45	0.595918	0.00293344	Up
SREBF1	0.595595	2.06931e-05	Up
PLAAT4	0.595385	0.000561984	Up
TRIM46	0.595357	0.0078969	Up
TBC1D17	0.595144	1.14297e-09	Up
KLC2	0.595098	2.02699e-05	Up
DGKQ	0.594918	1.45926e-07	Up
ABHD8	0.594917	3.21028e-08	Up
NELFB	0.594821	3.75369e-16	Up
CCDC159	0.594783	3.25707e-08	Up
ATP6AP1	0.594625	4.21967e-09	Up
CAMTA2	0.59434	2.79109e-08	Up
TAPBPL	0.594296	6.63489e-10	Up
CRTC2	0.593728	6.81046e-10	Up
CRAT	0.5934	0.000196073	Up
VPS16	0.593273	7.30621e-17	Up
LSP1	0.593204	0.0302668	Up
NCDN	0.593124	1.06691e-11	Up
LRRC75B	0.593092	0.00105579	Up
INKA1	0.59297	0.000399831	Up
BBC3	0.59274	0.000372148	Up
MICOS13	0.592316	3.21775e-07	Up
UCKL1	0.592179	2.69497e-13	Up
TRAPPC1	0.592138	9.11607e-08	Up
PANX2	0.592114	0.0302411	Up
HAVCR2	0.59201	0.0101912	Up
FCGR2B	0.591544	0.0495889	Up
GAMT	0.591309	0.000512935	Up
RRAD	0.591165	0.0297661	Up
MAN2C1	0.591143	3.84987e-11	Up
HRAS	0.590007	6.81326e-07	Up
HMGN5	-0.590245	0.00512976	Down
OR52I1	-0.590912	0.00764456	Down
H4C3	-0.592507	0.00341553	Down
KCNRG	-0.592591	2.26696e-05	Down
SCUBE2	-0.593918	0.00876349	Down
PDZD2	-0.594007	0.000265148	Down
KBTBD11	-0.595933	0.00830375	Down
DOCK9	-0.596836	0.0345599	Down
CRYBA1	-0.597124	0.000153244	Down
ABCG5	-0.597956	0.00876995	Down
TAS2R9	-0.598666	0.0470041	Down
CCDC83	-0.598711	0.000901801	Down
JAM2	-0.599212	0.00159819	Down
ARHGAP11B	-0.601037	1.9783e-07	Down
CKAP2L	-0.601242	0.000201514	Down
CSGALNACT1	-0.601378	0.0273326	Down
AC006030.1	-0.602644	3.75344e-05	Down
LIX1	-0.602865	0.0254563	Down
KIF4B	-0.60337	0.011643	Down
KCNS2	-0.603954	0.000629042	Down
RFTN2	-0.604976	0.000726094	Down
LRRN4CL	-0.605363	0.00085156	Down
TMED7-TICAM2	-0.606017	0.0246762	Down
KBTBD13	-0.607217	0.0374207	Down
CACNA1G	-0.607701	0.0138395	Down
AC093155.3	-0.608886	0.0084737	Down
GREB1L	-0.609817	1.43542e-07	Down
BOC	-0.60997	0.0116673	Down
SLC1A6	-0.610058	0.00469886	Down
SPARC	-0.610078	0.0494101	Down
OTULINL	-0.610295	0.0357241	Down
ZBTB8A	-0.610767	0.00608137	Down
AXL	-0.610776	0.0468183	Down
RILPL1	-0.611019	2.45743e-06	Down
NAA11	-0.61249	0.0196826	Down
MCF2L	-0.612768	0.0455822	Down
AC027644.4	-0.613014	0.0164334	Down
RSPH4A	-0.613835	0.000326145	Down
BMP6	-0.613982	0.0297663	Down
CENPA	-0.614028	0.00106102	Down
SRSF12	-0.614578	6.52227e-05	Down
TM4SF20	-0.614881	0.00493102	Down
EFCAB10	-0.615213	6.36802e-08	Down
MIXL1	-0.615334	0.00897403	Down
DSC1	-0.617023	0.0499996	Down
PPIAL4G	-0.617076	0.0497446	Down
SPTBN4	-0.617488	0.0192862	Down
MEMO1	-0.617736	2.24686e-09	Down
CENPF	-0.619368	0.000103868	Down
NOTCH2NLC	-0.619508	0.000228649	Down
TCP11	-0.619945	0.0136728	Down
ECT2L	-0.621262	8.78396e-07	Down
ZNF732	-0.621786	0.0238866	Down
NOSTRIN	-0.621937	0.000221874	Down
DIP2C	-0.621989	0.00518491	Down
NEDD4L	-0.622346	0.0446974	Down
NOTCH2NLA	-0.622577	0.00879159	Down
SGO1	-0.623655	7.2611e-08	Down
ZNF721	-0.624328	0.000728928	Down
ANKRD36C	-0.624696	2.73415e-07	Down
KIF21A	-0.624872	0.0401744	Down
AC005520.1	-0.625171	9.88128e-05	Down
PVALEF	-0.625189	0.0370298	Down
RHBG	-0.626104	0.0230712	Down
AC022415.2	-0.626233	9.39103e-06	Down
ZNF781	-0.626376	0.00512568	Down
SSPN	-0.626963	0.00768066	Down
TMEM130	-0.627525	0.0344733	Down
ZNF257	-0.627726	0.0216716	Down
TMEM119	-0.628262	0.0254922	Down
AF196969.1	-0.628448	2.63684e-06	Down
LCORL	-0.628562	1.20307e-13	Down
RARRES1	-0.629402	2.74999e-05	Down
CCN6	-0.630311	0.000113157	Down
TOP2A	-0.630412	0.000312818	Down
DDR1	-0.630494	0.0423869	Down
KCNH1	-0.630511	0.00350562	Down
PDE5A	-0.631278	1.3043e-05	Down
FAM72D	-0.631399	0.000177364	Down
TNFRSF17	-0.631548	0.00136043	Down
MTMR7	-0.631709	2.19078e-08	Down
TAS2R31	-0.63428	3.62434e-06	Down
KLF15	-0.634299	0.0236684	Down
WDR87	-0.63446	0.00357469	Down
MCMDC2	-0.63466	4.82211e-06	Down
SH3BGRL2	-0.634804	0.0425779	Down
GJB7	-0.634974	0.00114929	Down
OR1L6	-0.635096	0.0237937	Down
CCDC171	-0.635115	0.00018516	Down
CTTN	-0.635207	0.0485591	Down
ZNF486	-0.635379	0.00104474	Down
COL4A4	-0.635424	7.23356e-06	Down
ANKUB1	-0.636156	0.000285389	Down
INSL6	-0.636827	0.000147324	Down
CDH15	-0.637753	0.0140253	Down
MT-ND3	-0.637959	0.000146874	Down
LRRN3	-0.63808	0.000718244	Down
SLC7A14	-0.638154	0.0388484	Down
CEACAM5	-0.638493	0.0298478	Down
HSPA4L	-0.639476	0.042103	Down
PPP2R3A	-0.639828	7.94281e-06	Down
ZNF157	-0.640164	0.00364143	Down
NCAN	-0.640531	0.00235353	Down
OR13D1	-0.641511	0.00261744	Down
RRAGD	-0.642558	1.24473e-05	Down
FAM110D	-0.642589	0.0136209	Down
LRRC10B	-0.642726	0.038048	Down
OSMR	-0.642756	0.00470102	Down
LIN28A	-0.642878	9.92219e-05	Down
NANOS1	-0.643217	0.00363768	Down
GPR161	-0.64429	0.00260709	Down
LMAN1L	-0.644658	0.0341977	Down
ZBTB20	-0.6447	1.78211e-05	Down
LRRC18	-0.645027	0.000826212	Down
CFAP92	-0.645617	0.000800435	Down
SH2D4B	-0.646075	0.0276534	Down
SPX	-0.64844	0.00775571	Down
PDK1	-0.649179	2.64144e-07	Down
KCNN1	-0.649593	0.0136462	Down
EML5	-0.649709	0.00773843	Down
ALOX12B	-0.650176	0.0276978	Down
STYK1	-0.650983	0.0286247	Down
SGO2	-0.651218	3.41547e-08	Down
DEFB108B	-0.651652	0.00301207	Down
KCTD4	-0.651723	4.93179e-06	Down
AFAP1	-0.652516	0.0428338	Down
CCDC38	-0.654133	3.90636e-05	Down
PCDHGA8	-0.654304	0.0214814	Down
MOV10L1	-0.654345	0.00980613	Down
PLVAP	-0.654429	0.0436653	Down
GPSM2	-0.656468	6.97995e-11	Down
GSTA4	-0.656512	0.0108026	Down
RAMACL	-0.657066	0.0136898	Down
ZNF716	-0.658093	0.0215999	Down
SERINC5	-0.658295	0.000114452	Down
CC2D2B	-0.659007	6.08379e-08	Down
OTOG	-0.659157	0.0403835	Down
OR14J1	-0.659725	0.0427531	Down
OR2L5	-0.659915	0.0493425	Down
GPRC5B	-0.660729	0.0103305	Down
ZNF91	-0.66139	1.94374e-07	Down
ADH6	-0.662892	0.00586512	Down
C11orf91	-0.662972	0.0357241	Down
CNMD	-0.663314	0.00107441	Down
NKX6-2	-0.663434	0.00938921	Down
SMIM11A	-0.663676	0.00282966	Down
C12orf56	-0.663921	0.0138861	Down
DLL4	-0.664067	0.00361802	Down
HTRA4	-0.665788	0.00769322	Down
CACNG2	-0.66681	0.0166815	Down
HMMR	-0.667878	0.000196505	Down
HSPB7	-0.667994	0.0280088	Down
PSAT1	-0.668036	0.0386241	Down
KLB	-0.668076	2.63538e-07	Down
INHBB	-0.668136	0.0337322	Down
AL139011.2	-0.668756	0.0434962	Down
DNAJB7	-0.669814	1.59603e-11	Down
CCDC141	-0.670449	0.0203087	Down
ACSM2B	-0.670599	0.00443969	Down
ANLN	-0.671379	8.60151e-05	Down
AVPR1B	-0.672425	0.0334029	Down
PLEKHG6	-0.672811	1.22741e-05	Down
DLG2	-0.673841	0.000201291	Down
TRHR	-0.673868	0.0119466	Down
SMIM33	-0.673934	0.00151139	Down
TET1	-0.674108	0.00330159	Down
OPRM1	-0.674536	0.00290665	Down
FBN3	-0.675274	0.00452717	Down
STEAP1B	-0.675942	0.0347275	Down
PAPPA2	-0.676933	0.0277521	Down
CDCA2	-0.676937	6.56877e-05	Down
CCDC80	-0.677221	0.00210605	Down
OGN	-0.678233	2.43666e-08	Down
B4GALNT3	-0.678685	0.0211359	Down
ARL9	-0.67972	0.0113342	Down
SHOX	-0.680088	0.000206881	Down
MAB21L2	-0.680929	0.00622619	Down
PHLDB2	-0.681477	0.01266	Down
CCDC152	-0.681566	0.0363778	Down
ZNF556	-0.683085	0.000918129	Down
CCSER1	-0.683175	0.0303477	Down
SAA1	-0.683528	0.0275464	Down
UPK1B	-0.684021	0.0188512	Down
AP000781.2	-0.684109	0.00141678	Down
SPEG	-0.684737	0.0261987	Down
TNXB	-0.684882	0.0246511	Down
FGD1	-0.685342	0.000613099	Down
ZC3H12C	-0.687996	0.00709043	Down
CALB1	-0.689507	1.08766e-05	Down
MGP	-0.690412	0.0398685	Down
LMOD2	-0.690569	0.00484052	Down
COL10A1	-0.692609	0.000141112	Down
PITX2	-0.693755	0.0313242	Down
AC134669.1	-0.693945	6.19e-07	Down
AP002373.1	-0.694812	0.0260905	Down
SAXO1	-0.695507	0.00166993	Down
ALDH1A3	-0.695569	0.00225914	Down
NXN	-0.69691	0.00289225	Down
ABI3BP	-0.697069	0.00175285	Down
BHLHE41	-0.697957	0.0197191	Down
PYY	-0.698009	0.0476436	Down
H1-8	-0.698439	0.0168326	Down
RBFOX1	-0.698716	0.0211835	Down
NDFIP2	-0.699029	0.0278187	Down
TAS2R42	-0.699861	0.000227887	Down
ZNF208	-0.700739	0.0152182	Down
MOXD1	-0.700764	0.00933402	Down
KCNJ11	-0.701004	0.0452845	Down
MT-ND6	-0.701643	3.31666e-06	Down
CHST5	-0.701879	0.021727	Down
POF1B	-0.70198	0.0367577	Down
AQP1	-0.702039	0.0289959	Down
ARGFX	-0.702202	0.00259902	Down
CSNK1A1L	-0.705205	0.0144473	Down
SLC1A2	-0.705921	0.00856777	Down
NOS1	-0.706679	0.00104934	Down
ECM2	-0.706988	3.1755e-08	Down
TMEM150C	-0.707917	0.00113026	Down
COBLL1	-0.707947	0.0390909	Down
FAM153B	-0.70832	0.0274913	Down
AK7	-0.708691	0.0119627	Down
DIPK2B	-0.709151	0.0441162	Down
KLRG2	-0.709353	0.0478537	Down
SHISA3	-0.710072	0.0232844	Down
LTBP2	-0.710228	0.0013735	Down
OR6V1	-0.712058	0.0497162	Down
AC000093.1	-0.712225	0.0452711	Down
ARHGEF15	-0.712284	0.0103858	Down
IFNL2	-0.712621	0.0469982	Down
PDZD8	-0.713427	5.89921e-05	Down
AC012309.1	-0.713525	1.8667e-05	Down
AC008758.6	-0.713864	0.00106102	Down
RBP1	-0.714183	0.000169047	Down
ALDH1L2	-0.714584	0.00036169	Down
ANKRD31	-0.715028	0.025307	Down
PRDM14	-0.715814	0.0485174	Down
SHOC1	-0.715871	0.000103737	Down
PRRX2	-0.715874	0.0201309	Down
CLMP	-0.716454	5.66849e-07	Down
FBXO39	-0.716758	0.0461504	Down
AL662884.4	-0.718511	0.040847	Down
GSG1	-0.718791	0.000687769	Down
EMX1	-0.718862	0.000423056	Down
F2RL2	-0.718924	5.55062e-05	Down
POU6F2	-0.720367	0.0458411	Down
CORO2B	-0.720428	0.0398841	Down
CCDC196	-0.721239	0.00742565	Down
KIF14	-0.721435	3.17668e-06	Down
ABCB1	-0.721548	0.0367974	Down
ELF5	-0.722341	0.0222114	Down
RGS6	-0.72263	0.0348542	Down
RGPD6	-0.723348	0.00032007	Down
TENM1	-0.723913	0.00272725	Down
HTR2B	-0.724056	5.09881e-07	Down
SOD3	-0.724086	0.0135506	Down
OPN1SW	-0.724636	0.00576016	Down
PON3	-0.725128	0.0391302	Down
DNM3	-0.725705	0.00525085	Down
ESRP1	-0.725711	0.0135344	Down
RHOD	-0.726093	0.0324609	Down
OR7G2	-0.726895	0.0019109	Down
LRRC19	-0.727045	4.89679e-09	Down
OR10H5	-0.727552	0.00279967	Down
RNF152	-0.728092	0.0282426	Down
PMEPA1	-0.729532	0.00482457	Down
CSDC2	-0.729645	0.0200641	Down
RARB	-0.729825	9.47005e-05	Down
ZNF415	-0.732271	0.00928691	Down
SCN3B	-0.732458	0.00740204	Down
PRH1	-0.733572	1.91835e-09	Down
TAS2R19	-0.733842	5.6227e-07	Down
CCDC148	-0.734479	0.00920287	Down
SMO	-0.734828	0.0122392	Down
RFESD	-0.735367	0.00023302	Down
DLGAP5	-0.735866	6.7579e-05	Down
LINGO1	-0.7364	0.0295535	Down
CCL16	-0.73685	0.00798928	Down
GOLGA6A	-0.737016	0.0133358	Down
RGPD1	-0.737358	2.87079e-05	Down
GATA6	-0.737462	0.0390403	Down
RAPGEF4	-0.738468	0.00988085	Down
LMO3	-0.73906	0.00438004	Down
MT-ND4L	-0.739276	2.92512e-12	Down
TBX15	-0.740865	0.0356074	Down
GCM2	-0.740949	0.0117662	Down
MEX3A	-0.741139	0.0121969	Down
HHIPL1	-0.742553	0.0397336	Down
OSBPL10	-0.742601	5.19604e-05	Down
GRIP1	-0.742652	6.60547e-05	Down
PFN2	-0.743043	8.98436e-06	Down
TNFAIP6	-0.743393	0.0291164	Down
ACSM6	-0.743411	0.0102762	Down
KCNE4	-0.743742	0.00992988	Down
FBN1	-0.744101	0.00779489	Down
S100G	-0.744892	2.65234e-08	Down
ANKRD29	-0.745615	0.00589878	Down
NGFR	-0.745993	0.0194612	Down
MUC3A	-0.746025	0.00574956	Down
GPR52	-0.746256	0.000626397	Down
NT5E	-0.747086	0.0251743	Down
AC090517.4	-0.747106	0.000468275	Down
GPR101	-0.747124	0.0272352	Down
ABRA	-0.747951	3.66685e-05	Down
ZNF492	-0.749466	0.000123297	Down
ZNF695	-0.749927	0.000876591	Down
EBF1	-0.749997	0.0195156	Down
SLC25A32	-0.750046	1.4011e-09	Down
DEUP1	-0.750753	0.0203436	Down
WWTR1	-0.751141	0.00395596	Down
REP15	-0.752607	0.020461	Down
FNDC9	-0.75282	0.00283988	Down
CXXC4	-0.754237	0.0237021	Down
OMD	-0.754303	1.18227e-07	Down
NRXN1	-0.75507	0.0482919	Down
PRSS1	-0.755654	0.0182903	Down
B4GALNT2	-0.755696	0.00485714	Down
MTRNR2L4	-0.756164	4.63516e-07	Down
CCDC177	-0.756535	0.0356672	Down
PYDC1	-0.756654	0.0452661	Down
TMPRSS11D	-0.756721	0.00238362	Down
MSX1	-0.756845	0.00601873	Down
MAPK10	-0.75758	0.00151943	Down
AC091167.6	-0.759388	0.0258851	Down
PTCHD1	-0.759934	0.00568183	Down
TSNAX-DISC1	-0.76009	2.16177e-06	Down
PODN	-0.760422	0.0188941	Down
KNL1	-0.760969	2.48095e-07	Down
SLC6A4	-0.761627	1.03084e-06	Down
DLEU7	-0.762561	0.0108471	Down
PROKR2	-0.763209	0.0023499	Down
ACOT12	-0.764886	0.00307561	Down
MPP6	-0.765628	0.000974911	Down
BCO1	-0.765992	0.0487355	Down
TSPOAP1	-0.767163	0.000576356	Down
KIF5A	-0.767979	0.00719179	Down
CCNJL	-0.768111	0.020874	Down
PLA2R1	-0.768302	0.00588229	Down
ACOT6	-0.768392	0.00673063	Down
GPR160	-0.768824	5.55695e-06	Down
SLITRK2	-0.770146	0.0411529	Down
AMER2	-0.771032	0.017644	Down
HNF4A	-0.771515	0.0377124	Down
LIPI	-0.771671	0.0135927	Down
RGS22	-0.771952	0.0405439	Down
THBS2	-0.772898	0.00820808	Down
LOXL4	-0.773054	0.00833601	Down
KRT15	-0.773411	0.0303512	Down
CCDC198	-0.774529	0.00677117	Down
BMP10	-0.774591	0.0352383	Down
LAMA1	-0.775594	0.0137495	Down
SLC41A2	-0.776147	0.00189623	Down
SEPTIN12	-0.778083	0.0300609	Down
DCT	-0.778226	0.00488827	Down
FMN2	-0.779124	0.0498672	Down
THEGL	-0.779388	0.042052	Down
PKD2L2	-0.780856	7.4999e-10	Down
FAM107A	-0.781497	0.000582482	Down
LAMC3	-0.782892	0.0235974	Down
SHANK2	-0.783681	0.0166574	Down
ANO2	-0.78447	0.0461412	Down
XKR9	-0.784797	0.00784016	Down
INSM2	-0.787029	0.0104189	Down
TAS2R43	-0.787218	0.00275875	Down
ART1	-0.787349	0.00336147	Down
PLN	-0.787818	0.00226264	Down
CNN3	-0.788115	0.0199298	Down
RAI14	-0.789131	0.0321564	Down
SRRM4	-0.789146	0.003095	Down
ESR2	-0.789446	0.00195877	Down
PCDHA9	-0.789867	0.0478466	Down
SLC16A10	-0.790706	0.00531089	Down
PDE1C	-0.790786	0.0405771	Down
ARHGAP20	-0.790942	0.00229047	Down
ABCA4	-0.791481	0.0121984	Down
OR10Z1	-0.791637	0.0143765	Down
PTPN13	-0.793354	0.016233	Down
COL16A1	-0.793421	0.0095925	Down
GAD1	-0.794438	0.0179154	Down
RAMP2	-0.794954	0.0404103	Down
MYOZ2	-0.795105	0.00214868	Down
GEM	-0.795656	0.0205422	Down
ITIH5	-0.796941	0.0275464	Down
GALNT15	-0.797201	0.00970055	Down
H1-5	-0.797506	0.00804997	Down
MSI1	-0.797785	0.00109535	Down
CLDN14	-0.799897	0.0308426	Down
NFIB	-0.800452	0.0436653	Down
IGFL4	-0.801179	0.00286594	Down
PCDH9	-0.803039	0.0203882	Down
CNKSR2	-0.803836	0.00826998	Down
UNC13C	-0.804478	0.0344733	Down
PBX1	-0.80745	0.0478769	Down
AC091057.5	-0.80752	3.90061e-08	Down
RUNDC3B	-0.808124	5.93899e-06	Down
OR2T12	-0.808175	0.0472269	Down
NR2E1	-0.808976	0.00505188	Down
ZNF20	-0.811199	4.09996e-09	Down
SMIM10	-0.812533	0.00555361	Down
EYA2	-0.813171	0.00853693	Down
SH2D1A	-0.813266	0.00877448	Down
KLHL32	-0.814029	3.31485e-08	Down
OR51B5	-0.815258	0.00644679	Down
RELN	-0.815765	0.0355595	Down
ACSM2A	-0.816083	0.0012071	Down
UPP2	-0.816091	0.0296893	Down
NAV2	-0.816277	0.000876157	Down
FGF5	-0.816772	0.0490886	Down
FAM184A	-0.817401	0.000892713	Down
C4orf51	-0.817628	0.0305334	Down
AGTR1	-0.81783	0.0206596	Down
H2BU1	-0.818218	0.0349696	Down
GP2	-0.818364	0.0482304	Down
PIP	-0.818928	0.0191448	Down
MGAT4C	-0.821507	0.0180552	Down
CYP4Z1	-0.821514	0.00191558	Down
AC092587.1	-0.822409	0.0107119	Down
NPNT	-0.822729	0.000382608	Down
SLC22A8	-0.823607	0.0133316	Down
OR4D9	-0.824125	0.0116038	Down
PRG4	-0.824232	4.17475e-07	Down
DNAJC6	-0.824725	0.0087411	Down
ASPA	-0.825552	0.00600063	Down
CPHXL	-0.82676	0.00097438	Down
TAS2R46	-0.828394	1.01587e-07	Down
PLEKHS1	-0.828823	0.0145919	Down
CCM2L	-0.829582	0.0253854	Down
OR1B1	-0.8297	0.0212223	Down
AL138752.2	-0.831143	0.00129717	Down
PRB1	-0.831389	0.00282174	Down
ASPN	-0.831963	2.23307e-08	Down
AC007040.2	-0.832083	0.0116859	Down
INSYN2B	-0.832632	6.76695e-07	Down
PBK	-0.83288	0.000249611	Down
PLEKHG7	-0.833956	1.86373e-05	Down
FGF23	-0.834237	0.0151024	Down
C3orf70	-0.834432	0.0059733	Down
MEGF10	-0.834593	0.0330892	Down
TRPC5	-0.83536	2.66733e-05	Down
MARK1	-0.837693	0.016177	Down
NAP1L2	-0.83917	0.0148633	Down
SELENOV	-0.839335	0.0454551	Down
TPTE2	-0.839415	0.000496478	Down
DEPDC1	-0.83989	3.79864e-06	Down
TAS2R50	-0.840411	2.93265e-09	Down
ZDBF2	-0.84182	0.00156381	Down
OR5A1	-0.842239	0.0459385	Down
SNX25	-0.842277	0.00118056	Down
VSNL1	-0.843238	0.00305983	Down
SLC22A7	-0.843322	0.00282765	Down
PTPRB	-0.843523	0.0398336	Down
KRT12	-0.843898	0.0358588	Down
NR2F1	-0.844189	0.0144623	Down
TRPM3	-0.844337	0.00127246	Down
AC010197.2	-0.844575	0.00379971	Down
OR5AN1	-0.845331	0.0309074	Down
EPX	-0.84557	0.0202951	Down
APOE	-0.847462	0.0104135	Down
TMPRSS12	-0.847575	0.000411847	Down
NEFM	-0.847628	0.0024656	Down
SETSIP	-0.847954	7.51584e-07	Down
TSHR	-0.850011	1.49477e-06	Down
HS3ST2	-0.850225	0.005726	Down
C11orf97	-0.852057	0.00915217	Down
KIAA1210	-0.852343	0.0257414	Down
CEACAM1	-0.852494	0.000846748	Down
CR1L	-0.852815	0.0119851	Down
POU5F2	-0.853205	9.9907e-10	Down
SYT16	-0.853275	0.0089281	Down
BOLL	-0.854054	0.011248	Down
TAS2R13	-0.854201	1.48056e-08	Down
RGPD5	-0.85494	5.63012e-06	Down
BEST3	-0.855911	0.015795	Down
MRO	-0.85718	0.0150356	Down
FOXN4	-0.857356	0.00488581	Down
CERKL	-0.857681	2.95539e-07	Down
PCBP3	-0.85804	0.0362566	Down
KIAA1549L	-0.858169	0.00305648	Down
SPEM3	-0.858553	0.030066	Down
DCLK1	-0.859926	0.0338531	Down
EXTL1	-0.859968	0.00217949	Down
CCND1	-0.860261	0.0169786	Down
AKR1D1	-0.861016	0.0301087	Down
NRSN1	-0.861632	0.0361827	Down
HSFX4	-0.863025	0.00845737	Down
CNTNAP3B	-0.863304	0.00440094	Down
ZNF90	-0.864416	0.00849511	Down
C2CD6	-0.865663	1.79303e-05	Down
SLC22A2	-0.866232	0.0493513	Down
CLRN1	-0.866938	0.0249279	Down
B3GALT2	-0.867	5.74947e-11	Down
FKBP10	-0.868041	0.00898699	Down
DMRTA1	-0.868076	0.0456954	Down
WASF3	-0.868188	0.0150024	Down
PRH2	-0.868765	2.34509e-10	Down
SLIT3	-0.869035	0.0257852	Down
CP	-0.869562	3.25558e-05	Down
PRXL2A	-0.870286	0.016005	Down
AL590132.1	-0.871455	0.0145851	Down
OR52K1	-0.873334	0.0170902	Down
AC001226.2	-0.873922	5.1192e-09	Down
RAB3B	-0.874069	5.07514e-05	Down
TMPRSS2	-0.874841	0.0192178	Down
H1-3	-0.875059	0.010938	Down
METTL21C	-0.875332	0.00260771	Down
CTSE	-0.875636	0.00906411	Down
CHRM2	-0.87565	0.0440429	Down
HP	-0.875935	0.00414639	Down
NOVA2	-0.877752	3.92322e-05	Down
SOX6	-0.879146	2.52548e-05	Down
C10orf67	-0.879387	0.0427531	Down
DUSP26	-0.879528	0.01653	Down
TMC7	-0.879849	0.00227111	Down
A2M	-0.882255	0.000236515	Down
TTLL8	-0.882447	0.017429	Down
NUP62CL	-0.88318	0.0202706	Down
COL9A1	-0.883809	0.00167544	Down
MME	-0.884148	0.0240168	Down
ZBED9	-0.884208	0.0276959	Down
PRODH2	-0.885408	0.0228259	Down
C4orf54	-0.886602	0.0228827	Down
OR51L1	-0.887607	0.0223326	Down
GABRD	-0.887816	0.0345849	Down
ANTXR1	-0.888025	0.00526852	Down
BTNL9	-0.888792	0.00451991	Down
CLGN	-0.889207	0.0225631	Down
TCTEX1D1	-0.889302	0.00885336	Down
MFAP4	-0.889781	0.0106902	Down
AHSG	-0.890638	0.0383889	Down
PDLIM4	-0.891151	0.00230171	Down
AP1M2	-0.891636	0.00118715	Down
SCNN1B	-0.891981	0.000487756	Down
ELN	-0.893608	0.0378072	Down
NALCN	-0.894233	5.12068e-05	Down
FNDC1	-0.895156	0.0354435	Down
FOXD3	-0.895764	0.0367577	Down
SATL1	-0.896071	1.16663e-06	Down
GLI3	-0.8961	0.0102006	Down
CDC42EP5	-0.896175	0.00540968	Down
SLC24A2	-0.897083	0.00340799	Down
ATP9A	-0.897618	0.0163116	Down
CCDC187	-0.898585	0.0329629	Down
GSDMC	-0.899549	0.0485446	Down
ANGPTL3	-0.899562	1.56423e-07	Down
SPINK9	-0.900256	0.000611535	Down
PRR36	-0.902016	0.0011012	Down
TLX3	-0.903389	0.028988	Down
PAX3	-0.904093	0.040975	Down
PADI2	-0.905616	0.00602831	Down
RGS5	-0.906326	4.89292e-05	Down
CTRB1	-0.906513	0.017984	Down
MBD3L1	-0.907255	0.0387357	Down
H2AW	-0.907313	0.0386647	Down
ARMH4	-0.908184	0.0112343	Down
CD177	-0.908316	0.0495737	Down
SEC14L4	-0.908698	0.025459	Down
SLC7A2	-0.91057	0.0264422	Down
TCF24	-0.911207	0.00105429	Down
RNF180	-0.912983	0.0469376	Down
C1QTNF7	-0.913407	0.000295063	Down
GALNT5	-0.913511	0.029045	Down
CDH12	-0.913633	0.0119985	Down
FRG2C	-0.913664	0.00685235	Down
LRP2BP	-0.914188	0.000113094	Down
XKR3	-0.91465	0.0102762	Down
BHMT2	-0.915276	0.000998229	Down
OR1L3	-0.916347	0.0155586	Down
MTRNR2L1	-0.916563	0.00481263	Down
COL21A1	-0.917629	0.0260218	Down
EFCAB3	-0.918155	0.0308618	Down
CACNA1B	-0.918217	0.00121956	Down
DCHS2	-0.920476	0.0286747	Down
LDB2	-0.921107	0.00613987	Down
FLT1	-0.92139	0.000268365	Down
CENPE	-0.924026	7.26485e-09	Down
COL6A3	-0.924368	0.00949793	Down
CDH5	-0.92465	0.0155375	Down
TMPRSS11A	-0.924907	0.0045394	Down
FBLN5	-0.926257	0.00440039	Down
TUBB4A	-0.930015	0.0189329	Down
COL1A2	-0.930305	0.0495888	Down
IGFBP5	-0.930982	0.0270064	Down
OR6C4	-0.931408	0.0222069	Down
OR2G6	-0.931496	0.0094924	Down
OR1A1	-0.931801	0.00160974	Down
OR51Q1	-0.932648	0.0432439	Down
MOBP	-0.932728	0.00351956	Down
GPR4	-0.933137	0.00245551	Down
GUCA1A	-0.933382	7.42098e-05	Down
PLD5	-0.934506	0.00223523	Down
UBQLN3	-0.934517	0.00523222	Down
SRARP	-0.935153	0.0214352	Down
TMEM95	-0.935215	0.0434029	Down
PADI1	-0.935838	0.0250882	Down
ALPI	-0.938426	0.0412966	Down
FGFR2	-0.938674	0.0233478	Down
PHKA1	-0.939421	0.0152521	Down
CYP4A11	-0.93987	0.039538	Down
TAS2R41	-0.940321	0.00136045	Down
RASAL1	-0.940448	0.0158809	Down
MAB21L1	-0.941504	0.0453989	Down
FMO1	-0.942528	1.29488e-05	Down
USP17L7	-0.942531	0.0130128	Down
CAMK1G	-0.942745	0.0378072	Down
PDLIM3	-0.945917	0.00150992	Down
ACE2	-0.946137	0.00482935	Down
C8orf34	-0.946827	0.0102131	Down
CCDC179	-0.946844	6.29019e-05	Down
SVEP1	-0.947018	0.0239174	Down
OR51I2	-0.947916	0.00326427	Down
SHISA7	-0.94894	0.00821209	Down
TNC	-0.951148	0.00164598	Down
MATN3	-0.952809	0.00597472	Down
TAS2R7	-0.953262	0.0126337	Down
C1QTNF1	-0.954287	0.0117731	Down
SLC19A3	-0.955265	0.000436248	Down
IGFBP3	-0.95756	0.00246128	Down
EDDM3A	-0.957947	0.0361231	Down
SUGCT	-0.958257	9.5134e-05	Down
PCDH19	-0.958524	0.000353786	Down
BGN	-0.958947	0.0369636	Down
FOXB1	-0.959689	0.0216705	Down
SYNPO2	-0.960107	7.95069e-05	Down
CNTNAP2	-0.960387	0.000680834	Down
SYT12	-0.960556	5.87384e-05	Down
WNK3	-0.961048	7.68988e-06	Down
TSKU	-0.962862	0.00840339	Down
TTC6	-0.962922	0.0436711	Down
MTRNR2L3	-0.963591	1.05414e-13	Down
PDGFRA	-0.963629	0.00482168	Down
SLC25A48	-0.965882	0.0447421	Down
ASPM	-0.966047	1.02441e-08	Down
OR13C8	-0.968564	0.0114902	Down
CCBE1	-0.969373	0.00013459	Down
MYH14	-0.969528	6.73121e-06	Down
ENPP1	-0.971375	0.00138306	Down
TARM1	-0.972112	0.0282075	Down
CXADR	-0.972149	0.000792318	Down
ARSH	-0.972658	0.0311342	Down
GRIN2B	-0.973565	4.93007e-06	Down
USP17L2	-0.975732	0.00789967	Down
OR56A1	-0.975988	0.00818152	Down
NLRP5	-0.976039	0.00305983	Down
NXPE1	-0.97677	0.000742078	Down
TENM4	-0.977532	0.0026748	Down
OTOP2	-0.978594	0.00911126	Down
EYA1	-0.97921	0.00887661	Down
CALN1	-0.980484	0.0279425	Down
STRA6	-0.981074	0.0221137	Down
ZNF595	-0.98223	0.00861802	Down
ABCC8	-0.983282	0.0094853	Down
KCNJ13	-0.983309	3.30526e-18	Down
CUX2	-0.98401	0.0129439	Down
ANKRD20A4P	-0.984061	0.0390707	Down
DACH1	-0.985447	0.00854446	Down
LYPD4	-0.986639	0.0305334	Down
ATP4B	-0.986842	0.00166983	Down
WNT3	-0.987237	1.45764e-05	Down
SLCO2B1	-0.98825	0.0106328	Down
KSR2	-0.988253	4.63105e-06	Down
ARMC4	-0.988687	0.0191647	Down
ORM1	-0.989329	0.016353	Down
ADH1A	-0.989603	0.00694928	Down
COL14A1	-0.990599	0.00287305	Down
INPP5J	-0.991464	0.0167585	Down
RDH8	-0.992516	0.0132253	Down
ALPK3	-0.992517	0.00052152	Down
GPR158	-0.992629	0.038759	Down
WNK2	-0.992949	5.5025e-05	Down
FRAS1	-0.994538	0.0090816	Down
ANGPTL2	-0.994715	0.000116453	Down
ANGPTL1	-0.99524	2.83479e-07	Down
DSCAM	-0.995403	0.0486966	Down
FSTL1	-0.995509	0.00493694	Down
TMEM233	-0.996127	0.0013489	Down
SH3GL3	-0.996523	0.0271551	Down
ADAMTSL3	-0.997227	0.00202281	Down
GPR151	-0.997723	8.10791e-06	Down
ADH1B	-0.998203	0.0430313	Down
PSORS1C1	-0.998396	0.00419043	Down
PPIAL4E	-0.998469	0.0194724	Down
CYTL1	-1.00042	0.00529011	Down
ALPL	-1.00075	0.00743077	Down
EXPH5	-1.00173	0.00280637	Down
STOX2	-1.002	0.0298783	Down
ARHGEF28	-1.00244	0.0103115	Down
TLL2	-1.00358	0.0103544	Down
SLC16A9	-1.00385	0.00880176	Down
AP3B2	-1.00551	0.00927153	Down
PATE4	-1.00556	0.00246168	Down
ADH4	-1.00625	0.000111438	Down
SHCBP1L	-1.0072	0.00148169	Down
GPR26	-1.00736	0.0156902	Down
YAP1	-1.00893	0.0109004	Down
PARD3B	-1.00958	0.0387954	Down
KIAA0408	-1.01019	0.000654671	Down
HTR3B	-1.01101	0.00283304	Down
ADGRG4	-1.01166	0.0120347	Down
GPR78	-1.01178	0.0046306	Down
ZIC1	-1.01694	0.00558657	Down
C1orf105	-1.01769	2.0394e-05	Down
H4C13	-1.01775	0.000269753	Down
HOATZ	-1.01792	0.0160426	Down
TMEM200C	-1.01794	0.0148633	Down
MMD2	-1.01835	0.0204344	Down
FAT3	-1.01963	0.0075478	Down
EBF3	-1.02064	0.0116038	Down
SMYD1	-1.0208	0.0409665	Down
BARHL2	-1.02106	0.0155415	Down
TRHDE	-1.02125	0.0217339	Down
CHRD	-1.02212	0.000103792	Down
HSPB8	-1.02265	0.0220951	Down
TMEM47	-1.02298	0.0324333	Down
PPP1R42	-1.02308	0.00150531	Down
SIX4	-1.02752	0.0191645	Down
TOX3	-1.02762	0.0414666	Down
FRMD7	-1.0282	0.000426088	Down
GPR139	-1.02845	0.0168973	Down
NWD2	-1.03013	0.00185397	Down
DENND2A	-1.03063	9.54335e-05	Down
RYR2	-1.03065	0.00451379	Down
ABCG2	-1.03143	0.000565194	Down
APLNR	-1.03246	0.0285947	Down
GNAT1	-1.03384	0.00210214	Down
GABRA1	-1.03438	0.0411527	Down
SULT6B1	-1.03494	0.029559	Down
ADAMTS12	-1.03562	0.00635006	Down
SULT1C2	-1.0361	9.96947e-05	Down
CLDN18	-1.03616	0.000990536	Down
BCL2L14	-1.03774	0.0100091	Down
TXNDC8	-1.03855	0.0134877	Down
LRRC9	-1.03898	3.85765e-06	Down
SLC16A14	-1.03954	4.55124e-06	Down
MUCL3	-1.04037	0.00956198	Down
HOXC10	-1.04104	0.0150359	Down
MIPOL1	-1.04118	0.00416763	Down
ANKRD30BL	-1.04279	0.00565601	Down
ARHGAP19-SLIT1	-1.04287	0.000765592	Down
EFS	-1.04304	0.00585733	Down
SLC6A15	-1.04308	0.0434629	Down
NLGN4X	-1.04408	0.00946551	Down
GRIK3	-1.04495	0.00113712	Down
ITGB6	-1.04505	0.0424596	Down
MROH2B	-1.04508	0.0282234	Down
OR1D2	-1.04589	0.00290231	Down
CTCFL	-1.04752	0.000246328	Down
GALNTL5	-1.04771	0.0155061	Down
KCNJ15	-1.04959	0.00322575	Down
PSAPL1	-1.04961	0.0425282	Down
FBXL7	-1.05094	0.0115447	Down
AC073082.1	-1.05233	0.00907392	Down
TMEM132B	-1.05284	0.00309794	Down
OR51M1	-1.05389	0.000297672	Down
C1QL4	-1.05761	0.000810946	Down
PRDM5	-1.05833	0.0169374	Down
HR	-1.05959	0.00240607	Down
AC136428.1	-1.05962	0.00600664	Down
PCDH7	-1.05977	0.029559	Down
COL17A1	-1.05998	7.32826e-07	Down
TRAM1L1	-1.06	0.00865213	Down
BNC1	-1.06017	0.027835	Down
OR52I2	-1.06094	4.2054e-06	Down
ADRA1A	-1.06144	0.00148783	Down
FRZB	-1.06249	0.02708	Down
LRIG3	-1.06252	0.0120844	Down
SNTG1	-1.06254	0.00487825	Down
ABCA13	-1.06258	0.00189953	Down
TMEM100	-1.06272	0.0311773	Down
PCDHB1	-1.06336	0.000372475	Down
MAP3K15	-1.06382	2.92819e-06	Down
PRB2	-1.06392	0.000317996	Down
F7	-1.06475	0.0103228	Down
SHISAL1	-1.06484	0.00731649	Down
TFAP2A	-1.06484	3.71209e-05	Down
MCAM	-1.06611	7.28187e-05	Down
AR	-1.07109	0.0184215	Down
ADAMTS3	-1.07222	0.0354978	Down
HOXD8	-1.07245	0.024323	Down
KIF26A	-1.0747	0.00466507	Down
RGS7	-1.07652	0.017277	Down
TRABD2B	-1.07673	0.00686167	Down
SMARCA1	-1.07716	0.00971425	Down
TF	-1.07777	8.0479e-05	Down
CCDC190	-1.0778	0.0304947	Down
SLC22A31	-1.08137	0.00895609	Down
LHX9	-1.08203	0.000782034	Down
RSPO3	-1.08449	0.0207219	Down
WIF1	-1.08528	0.0399725	Down
CYP26B1	-1.0865	0.00609281	Down
ASIC2	-1.08686	0.0174529	Down
EFNB3	-1.08911	0.0160755	Down
PLEKHH2	-1.08928	0.000269753	Down
LUZP2	-1.08955	0.0225239	Down
IL23R	-1.09225	0.000849964	Down
SDK1	-1.0933	0.00108244	Down
SAMD5	-1.09414	0.000837074	Down
TNN	-1.09416	0.0174484	Down
NFIA	-1.09573	0.00709286	Down
DAW1	-1.09667	0.0281277	Down
SOST	-1.10005	0.00440922	Down
CADPS	-1.1001	0.00214192	Down
COL4A2	-1.10135	0.00324395	Down
DPP6	-1.10164	0.000141574	Down
KCNJ12	-1.10179	0.0127508	Down
CASP14	-1.10272	0.00207542	Down
TDRD15	-1.10306	0.0494572	Down
LYPD1	-1.10392	0.00223082	Down
FRRS1L	-1.10503	1.76443e-06	Down
CSRNP3	-1.10706	0.00336689	Down
SNURF	-1.10758	5.22308e-05	Down
HOXD4	-1.10762	0.0306511	Down
KISS1	-1.10786	0.0379039	Down
GAL	-1.10859	0.00208932	Down
OR5AS1	-1.10938	0.00063701	Down
ABCA12	-1.11135	0.000265324	Down
COL12A1	-1.11322	0.000651113	Down
TMEM132D	-1.11527	0.012149	Down
PDE1A	-1.11637	0.0158351	Down
ID4	-1.11637	0.0180042	Down
EMCN	-1.11646	0.00800946	Down
LAMA4	-1.11802	0.00282151	Down
FOXB2	-1.11909	0.00536519	Down
ZNF626	-1.11921	0.000272823	Down
GFRA3	-1.12025	0.0070961	Down
DDR2	-1.12074	1.06076e-05	Down
CCL8	-1.12154	0.0481293	Down
SLC38A3	-1.12161	0.000367341	Down
NNMT	-1.12287	0.000791287	Down
MRAP2	-1.12296	0.0285324	Down
PRTG	-1.12319	0.00108571	Down
ISL1	-1.12329	0.0303265	Down
HOOK1	-1.12433	0.00030491	Down
PSG3	-1.12481	0.0150394	Down
PCDH8	-1.12487	0.00583067	Down
SALL2	-1.12579	0.00052223	Down
NDST3	-1.12684	0.031478	Down
TPD52L3	-1.12687	0.035231	Down
AMPD1	-1.12753	0.000945601	Down
C7	-1.12808	0.00691899	Down
GRID1	-1.12847	0.00946551	Down
TBX18	-1.12865	0.00832326	Down
TOPAZ1	-1.12917	0.0102666	Down
NSUN7	-1.12927	0.00748103	Down
GLRB	-1.13328	0.00787448	Down
SLC6A2	-1.13336	0.0478849	Down
CATSPERB	-1.13348	0.000144592	Down
NPBWR1	-1.13392	0.00733238	Down
CCDC201	-1.1343	0.00971855	Down
PRRX1	-1.13435	0.0030767	Down
MEIOB	-1.13542	9.93918e-06	Down
SLC9A4	-1.13635	0.00931476	Down
GMCL2	-1.13672	4.25966e-08	Down
ANKRD20A3P	-1.13699	0.014167	Down
F13B	-1.13707	0.0476462	Down
LUM	-1.13723	0.00653052	Down
EDDM3B	-1.13844	0.0231201	Down
ARHGAP28	-1.13882	0.000199672	Down
CLCN4	-1.13911	0.000794341	Down
HOXD3	-1.1398	0.00624355	Down
EFNB2	-1.14224	0.000173043	Down
GPC4	-1.14421	0.00571635	Down
ERBB4	-1.14593	0.022488	Down
ACSM5	-1.14662	0.00238479	Down
KRTAP9-6	-1.14705	0.00382027	Down
PCYT1B	-1.1472	0.000678997	Down
KBTBD12	-1.14723	0.000791032	Down
METTL24	-1.14724	4.48181e-06	Down
CASQ2	-1.14851	0.0154368	Down
OR51D1	-1.14875	0.0122615	Down
OGDHL	-1.15146	0.0227372	Down
DSG3	-1.15175	0.00346649	Down
CFAP300	-1.15221	0.0280058	Down
NDNF	-1.15248	0.00937803	Down
EBF4	-1.15294	0.00334813	Down
CA1	-1.15346	0.0026224	Down
EPHA6	-1.15633	0.0127538	Down
FRMD6	-1.15886	0.000968024	Down
HES3	-1.15925	0.0140166	Down
SULT4A1	-1.16047	0.0137495	Down
CHAT	-1.16058	0.0398766	Down
NOX4	-1.1618	0.0141706	Down
PGBD5	-1.16256	0.0104282	Down
WNT5A	-1.16256	0.00158227	Down
HMGCLL1	-1.16417	0.0119021	Down
ARHGEF10	-1.16508	0.000137664	Down
GALNT17	-1.16574	0.000702115	Down
CHRDL1	-1.16611	0.0225667	Down
MUSK	-1.16674	0.000793095	Down
PRKN	-1.1692	0.000170119	Down
TMEM98	-1.17118	0.00366701	Down
GHSR	-1.17466	0.000860349	Down
ANXA3	-1.17533	0.000724794	Down
RNF113B	-1.17588	0.0361786	Down
CCDC89	-1.17669	0.00280597	Down
NPAP1	-1.17674	0.00609364	Down
GABBR2	-1.17925	0.000169627	Down
OR14A16	-1.18164	0.025683	Down
TSBP1	-1.1827	0.000361873	Down
PCDHB7	-1.1838	0.0078557	Down
OR1N2	-1.1838	0.0234943	Down
LAYN	-1.18554	0.000918358	Down
SHISA6	-1.18557	0.000283502	Down
SALL1	-1.18676	0.0196891	Down
ADAMTSL1	-1.18978	0.000285389	Down
CCDC68	-1.19203	2.21182e-05	Down
FAM83F	-1.1924	1.98362e-05	Down
CPEB1	-1.19253	1.03262e-05	Down
NXPE4	-1.19288	0.00041583	Down
CDH18	-1.19336	0.00586564	Down
PRR27	-1.19672	0.0176562	Down
YBX2	-1.19732	0.000326157	Down
OR13C4	-1.19786	0.0101418	Down
GIPC2	-1.2042	0.000720795	Down
PAPOLB	-1.20484	9.82636e-06	Down
MAST1	-1.2057	4.92755e-07	Down
SLC30A10	-1.20692	0.00284196	Down
SOX21	-1.2072	0.0125763	Down
EGFR	-1.21147	0.00100921	Down
DLX5	-1.21319	0.0139554	Down
VIT	-1.21467	0.00106861	Down
DPYSL5	-1.21555	0.000161525	Down
RUNX1T1	-1.21617	0.0169256	Down
CCN4	-1.21914	0.000105538	Down
HFM1	-1.22057	0.0186489	Down
TAS2R30	-1.2214	3.05421e-09	Down
COLGALT2	-1.22297	7.57986e-05	Down
PLA2G3	-1.22401	0.00797257	Down
ZC2HC1B	-1.22443	0.0303583	Down
ZFHX4	-1.225	0.000393217	Down
SULF1	-1.22507	0.000350187	Down
FBLIM1	-1.2274	8.96693e-06	Down
[truncated: 318 more rows]

## Sheet: Table S4
Table S4. GO and KEGG pathway analysis of up-regulated genes
ONTOLOGY	ID	Description	GeneRatio	BgRatio	pvalue	p.adjust	qvalue	geneID	Count	zscore
BP	GO:0002683	negative regulation of immune system process	58/969	425/18800	1.09186e-11	5.60232e-08	4.76165e-08	IL2RA/CCL3/VSIR/VSIG4/IL4I1/GPX1/LILRB2/HMOX1/MAFB/C1QC/TYROBP/THBS1/LILRB1/PTPN6/PDCD1/CD68/CEBPB/FGR/RHBDF2/TGFB1/ISG15/SOCS1/SFTPD/GATA2/SPI1/RARA/HCK/LGALS9/LGALS3/LST1/C5AR2/AKT1/BCL6/LILRB3/CD80/TYRO3/GRN/PHPT1/APOA1/PARP3/ZBTB7B/ZFPM1/TCTA/FURIN/GFER/NOD2/STAT6/ARRB2/HLX/LDLR/PKN1/SRC/GPR55/TSPAN32/CD74/TAPBPL/HAVCR2/FCGR2B	58	7.61577
BP	GO:0002366	leukocyte activation involved in immune response	43/969	285/18800	2.24171e-10	5.75112e-07	4.88812e-07	NKX2-3/LGALS1/CCL3/HMOX1/SLC11A1/PYCARD/TYROBP/BCL3/LILRB1/PTGDS/PTPN6/IL12RB1/CD19/FGR/TGFB1/CORO1A/GATA2/SBNO2/FCER1G/ITGAM/SPI1/STXBP2/RARA/ITGB2/LFNG/LGALS9/UNC13D/LGALS3/TICAM1/BCL6/BATF/CD80/GRN/ITGAL/PARP3/ZBTB7B/ZFPM1/PTAFR/STAT6/HLX/CD74/HAVCR2/FCGR2B	43	6.55744
BP	GO:0002263	cell activation involved in immune response	43/969	289/18800	3.5138e-10	6.00977e-07	5.10795e-07	NKX2-3/LGALS1/CCL3/HMOX1/SLC11A1/PYCARD/TYROBP/BCL3/LILRB1/PTGDS/PTPN6/IL12RB1/CD19/FGR/TGFB1/CORO1A/GATA2/SBNO2/FCER1G/ITGAM/SPI1/STXBP2/RARA/ITGB2/LFNG/LGALS9/UNC13D/LGALS3/TICAM1/BCL6/BATF/CD80/GRN/ITGAL/PARP3/ZBTB7B/ZFPM1/PTAFR/STAT6/HLX/CD74/HAVCR2/FCGR2B	43	6.55744
BP	GO:0002274	myeloid leukocyte activation	37/969	232/18800	8.46402e-10	9.31616e-07	7.9182e-07	C1QA/MT1G/CCL3/VSIG4/HMOX1/BATF2/SLC11A1/PYCARD/TYROBP/THBS1/PTGDS/PTPN6/FGR/EDN2/C5AR1/GATA2/SBNO2/FCER1G/ITGAM/SPI1/STXBP2/ITGB2/LGALS9/UNC13D/TICAM1/PRKCD/BATF/GRN/TNIP2/JUND/FN1/PTAFR/LDLR/TSPAN32/CD74/HAVCR2/FCGR2B	37	6.08276
BP	GO:0001819	positive regulation of cytokine production	58/969	475/18800	9.07831e-10	9.31616e-07	7.9182e-07	EBI3/ADAM8/CCL3/CD14/LILRB2/HMOX1/SLC11A1/C1QTNF4/PYCARD/CARD9/TYROBP/THBS1/BCL3/NOX5/LILRB1/INAVA/IL12RB1/CYBA/CEBPB/TRPV4/FGR/TGFB1/ISG15/CCDC88B/C5AR1/FCER1G/ZNF580/C3AR1/UCN/IL1R1/IL1RL2/IRAK1/RARA/KAT2A/LGALS9/TICAM1/BATF/LTB/TYK2/CD80/ARID5A/ZBTB7B/ZFPM1/STING1/TRIM16/FURIN/NOD2/IRF3/PTAFR/GPSM3/FRMD8/CD83/IRF7/SRC/CD74/PANX2/HAVCR2/HRAS	58	7.61577
BP	GO:1903039	positive regulation of leukocyte cell-cell adhesion	38/969	245/18800	1.13138e-09	9.67517e-07	8.22333e-07	GLI2/LGALS1/EBI3/ADAM8/IL2RA/VSIR/IL4I1/LILRB2/PYCARD/LILRB1/PTPN6/IL12RB1/ALOX5/HLA-DQB2/CORO1A/SOCS1/CCDC88B/IL1RL2/IRAK1/RARA/ITGB2/LGALS9/CSK/AKT1/BCL6/PIK3R6/TYK2/CD80/ZBTB7B/ZAP70/NOD2/PTAFR/RASAL3/HLX/CD83/SRC/CD74/HAVCR2	38	6.16441
BP	GO:0002443	leukocyte mediated immunity	55/969	457/18800	4.20103e-09	3.07936e-06	2.61727e-06	C1QA/C2/ULBP2/TCIRG1/CCL3/IL4I1/IGLL1/HMOX1/C1QC/CLC/C1QB/CARD9/TYROBP/BCL3/MYO1G/LILRB1/PTGDS/PTPN6/IL12RB1/CD19/FGR/TGFB1/HLA-DQB2/CORO1A/FCGR1A/GATA2/TREM1/FCER1G/ITGAM/SPI1/IL1R1/STXBP2/TNFRSF1B/ITGB2/LGALS9/UNC13D/TICAM1/WAS/PRKCD/BCL6/BATF/PIK3R6/ARID5A/PLEKHM2/PARP3/RIPK3/GFER/NOD2/PTAFR/STAT6/ARRB2/IRF7/CD74/HAVCR2/FCGR2B	55	7.4162
BP	GO:0002697	regulation of immune effector process	46/969	353/18800	6.79009e-09	4.35499e-06	3.70149e-06	TNFRSF4/NCF1/VSIG4/IL4I1/HMOX1/CLC/TYROBP/LILRB1/PTPN6/INAVA/IL12RB1/FGR/TGFB1/CFH/GATA2/ITGAM/SPI1/IL1R1/STXBP2/TNFRSF1B/RARA/ITGB2/LGALS9/UNC13D/LGALS3/TICAM1/WAS/BCL6/PIK3R6/CD80/GRN/ARID5A/APOA1/PARP3/ZBTB7B/RIPK3/GFER/NOD2/PTAFR/STAT6/ARRB2/HLX/PKN1/CD74/HAVCR2/FCGR2B	46	6.78233
BP	GO:0002573	myeloid leukocyte differentiation	33/969	210/18800	1.00495e-08	5.72933e-06	4.8696e-06	NKX2-3/MT1G/GPC3/TCIRG1/FAM20C/CCL3/BATF2/MAFB/C1QC/OSCAR/TYROBP/LILRB1/CEBPB/TGFB1/ANXA2/GATA2/SBNO2/SPI1/RARA/FASN/BATF/LILRB3/ZFPM1/TCTA/TFE3/NRROS/HSF1/ESRRA/IRF7/SRC/GPR55/CD74/ATP6AP1	33	5.74456
BP	GO:0050870	positive regulation of T cell activation	34/969	223/18800	1.31843e-08	6.76488e-06	5.74975e-06	GLI2/LGALS1/EBI3/ADAM8/IL2RA/VSIR/IL4I1/LILRB2/PYCARD/LILRB1/PTPN6/IL12RB1/HLA-DQB2/CORO1A/SOCS1/CCDC88B/IL1RL2/RARA/LGALS9/CSK/AKT1/BCL6/PIK3R6/TYK2/CD80/ZBTB7B/ZAP70/NOD2/RASAL3/HLX/CD83/SRC/CD74/HAVCR2	34	5.83095
BP	GO:0002577	regulation of antigen processing and presentation	10/969	20/18800	1.45573e-08	6.79032e-06	5.77138e-06	LILRB2/SLC11A1/PYCARD/THBS1/CD68/WAS/NOD2/CD74/TAPBPL/FCGR2B	10	3.16228
BP	GO:1902105	regulation of leukocyte differentiation	39/969	283/18800	2.06655e-08	7.94792e-06	6.75527e-06	GLI2/ADAM8/IL2RA/CCL3/VSIR/IL4I1/LILRB2/MAFB/C1QC/TYROBP/LILRB1/PTPN6/IL12RB1/CEBPB/TGFB1/SOCS1/PRELID1/GATA2/IL1RL2/RARA/KAT2A/LGALS9/BCL6/PIK3R6/LILRB3/CD80/ZBTB7B/ZFPM1/TCTA/ZAP70/TFE3/HLX/HSF1/ESRRA/CD83/IRF7/GPR55/CD74/FCGR2B	39	6.245
BP	GO:0050863	regulation of T cell activation	44/969	342/18800	2.12777e-08	7.94792e-06	6.75527e-06	GLI2/LGALS1/EBI3/ADAM8/IL2RA/VSIR/VSIG4/IL4I1/LILRB2/CLC/PYCARD/LILRB1/PTPN6/IL12RB1/CEBPB/HLA-DQB2/CORO1A/SOCS1/CCDC88B/PRELID1/SFTPD/IL1RL2/TNFRSF1B/RARA/KAT2A/LGALS9/CSK/LGALS3/AKT1/BCL6/PIK3R6/TYK2/CD80/ZBTB7B/ZAP70/RIPK3/NOD2/RASAL3/HLX/CD83/SRC/CD74/HAVCR2/FCGR2B	44	6.63325
BP	GO:0007229	integrin-mediated signaling pathway	22/969	107/18800	2.1686e-08	7.94792e-06	6.75527e-06	LAMA3/ITGAX/ITGA7/ITGB7/ITGA2B/TIMP1/FGR/ISG15/FLNA/ADAM15/ITGAM/FERMT3/ITGB2/HCK/ZYX/ITGAE/LAMA5/ITGAL/APOA1/FN1/SRC/TSPAN32	22	4.69042
BP	GO:0046651	lymphocyte proliferation	40/969	296/18800	2.37665e-08	8.12974e-06	6.90981e-06	TNFRSF4/EBI3/CDKN1A/IL2RA/VSIR/VSIG4/IL4I1/LILRB2/SLC11A1/CLC/CD151/PYCARD/TYROBP/LILRB1/PTPN6/IL12RB1/CD19/CEBPB/CORO1A/CCDC88B/SFTPD/TNFRSF1B/LGALS9/LGALS3/TICAM1/PRKCD/LST1/BCL6/TYK2/CD80/ZBTB7B/CCND3/ZAP70/RIPK3/RASAL3/BAX/PKN1/CD74/HAVCR2/FCGR2B	40	6.32456
BP	GO:0007159	leukocyte cell-cell adhesion	47/969	381/18800	2.65571e-08	8.51653e-06	7.23855e-06	GLI2/LGALS1/EBI3/ADAM8/IL2RA/VSIR/VSIG4/IL4I1/LILRB2/PYCARD/ITGB7/LILRB1/PTPN6/IL12RB1/ALOX5/CEBPB/HLA-DQB2/SELPLG/CORO1A/SOCS1/CCDC88B/SFTPD/FERMT3/IL1RL2/IRAK1/RARA/ITGB2/LGALS9/CSK/LGALS3/AKT1/BCL6/PIK3R6/TYK2/CD80/ITGAL/ZBTB7B/ZAP70/NOD2/PTAFR/RASAL3/HLX/CD83/SRC/CD74/HAVCR2/FCGR2B	47	6.85565
BP	GO:0050670	regulation of lymphocyte proliferation	34/969	230/18800	2.90207e-08	8.75914e-06	7.44477e-06	TNFRSF4/EBI3/CDKN1A/IL2RA/VSIR/VSIG4/IL4I1/LILRB2/CLC/PYCARD/TYROBP/LILRB1/PTPN6/IL12RB1/CEBPB/CORO1A/CCDC88B/SFTPD/TNFRSF1B/LGALS9/LGALS3/TICAM1/LST1/BCL6/TYK2/CD80/ZBTB7B/ZAP70/RIPK3/RASAL3/PKN1/CD74/HAVCR2/FCGR2B	34	5.83095
BP	GO:0045785	positive regulation of cell adhesion	52/969	446/18800	3.23582e-08	8.88931e-06	7.5554e-06	GLI2/TNFRSF18/LGALS1/EBI3/ADAM8/AGR2/IL2RA/RRAS/VSIR/IL4I1/S100A10/LILRB2/PYCARD/LILRB1/PTPN6/IL12RB1/ALOX5/HLA-DQB2/CORO1A/SOCS1/CCDC88B/FLNA/IL1RL2/IRAK1/RARA/ITGB2/ARL2/LGALS9/UNC13D/RELL2/CSK/CIB1/AKT1/BCL6/PIK3R6/TYK2/CD80/APOA1/MYADM/ZBTB7B/ZAP70/TFE3/NOD2/FN1/PTAFR/RASAL3/HLX/CD83/PTPN23/SRC/CD74/HAVCR2	52	7.2111
BP	GO:0002696	positive regulation of leukocyte activation	50/969	421/18800	3.29885e-08	8.88931e-06	7.5554e-06	GLI2/TNFRSF4/LGALS1/EBI3/ADAM8/CDKN1A/IL2RA/CCL3/VSIR/IL4I1/LILRB2/IGLL1/PYCARD/TYROBP/THBS1/LILRB1/PTPN6/IL12RB1/FGR/TGFB1/HLA-DQB2/CORO1A/SOCS1/CCDC88B/GATA2/ITGAM/IL1RL2/RARA/ITGB2/LGALS9/CSK/TICAM1/AKT1/BCL6/PIK3R6/TYK2/CD80/TNIP2/ZBTB7B/ZAP70/JUND/NOD2/PTAFR/STAT6/RASAL3/HLX/CD83/SRC/CD74/HAVCR2	50	7.07107
BP	GO:0032943	mononuclear cell proliferation	40/969	300/18800	3.46494e-08	8.88931e-06	7.5554e-06	TNFRSF4/EBI3/CDKN1A/IL2RA/VSIR/VSIG4/IL4I1/LILRB2/SLC11A1/CLC/CD151/PYCARD/TYROBP/LILRB1/PTPN6/IL12RB1/CD19/CEBPB/CORO1A/CCDC88B/SFTPD/TNFRSF1B/LGALS9/LGALS3/TICAM1/PRKCD/LST1/BCL6/TYK2/CD80/ZBTB7B/CCND3/ZAP70/RIPK3/RASAL3/BAX/PKN1/CD74/HAVCR2/FCGR2B	40	6.32456
BP	GO:0032944	regulation of mononuclear cell proliferation	34/969	233/18800	4.02359e-08	9.83097e-06	8.35576e-06	TNFRSF4/EBI3/CDKN1A/IL2RA/VSIR/VSIG4/IL4I1/LILRB2/CLC/PYCARD/TYROBP/LILRB1/PTPN6/IL12RB1/CEBPB/CORO1A/CCDC88B/SFTPD/TNFRSF1B/LGALS9/LGALS3/TICAM1/LST1/BCL6/TYK2/CD80/ZBTB7B/ZAP70/RIPK3/RASAL3/PKN1/CD74/HAVCR2/FCGR2B	34	5.83095
BP	GO:0002275	myeloid cell activation involved in immune response	20/969	93/18800	4.26141e-08	9.93876e-06	8.44737e-06	CCL3/HMOX1/PYCARD/TYROBP/PTGDS/PTPN6/FGR/GATA2/SBNO2/FCER1G/ITGAM/SPI1/STXBP2/ITGB2/LGALS9/UNC13D/TICAM1/GRN/PTAFR/HAVCR2	20	4.47214
BP	GO:0022409	positive regulation of cell-cell adhesion	39/969	291/18800	4.46052e-08	9.95084e-06	8.45764e-06	GLI2/LGALS1/EBI3/ADAM8/IL2RA/VSIR/IL4I1/LILRB2/PYCARD/LILRB1/PTPN6/IL12RB1/ALOX5/HLA-DQB2/CORO1A/SOCS1/CCDC88B/IL1RL2/IRAK1/RARA/ITGB2/LGALS9/CSK/AKT1/BCL6/PIK3R6/TYK2/CD80/ZBTB7B/ZAP70/NOD2/PTAFR/RASAL3/HLX/CD83/PTPN23/SRC/CD74/HAVCR2	39	6.245
BP	GO:0002695	negative regulation of leukocyte activation	30/969	193/18800	6.01109e-08	1.28512e-05	1.09228e-05	IL2RA/VSIR/VSIG4/IL4I1/LILRB2/HMOX1/TYROBP/LILRB1/PTPN6/CEBPB/FGR/SOCS1/SFTPD/SPI1/LGALS9/LGALS3/LST1/BCL6/CD80/TYRO3/GRN/PARP3/ZBTB7B/HLX/LDLR/PKN1/TSPAN32/CD74/HAVCR2/FCGR2B	30	5.47723
BP	GO:0022407	regulation of cell-cell adhesion	52/969	456/18800	6.6953e-08	1.37414e-05	1.16794e-05	GLI2/LGALS1/EBI3/ADAM8/ZNF703/IL2RA/VSIR/VSIG4/IL4I1/LILRB2/PYCARD/LILRB1/PTPN6/IL12RB1/ALOX5/CEBPB/TRPV4/TGFB1/HLA-DQB2/CORO1A/SOCS1/CCDC88B/SFTPD/SPI1/FERMT3/IL1RL2/IRAK1/RARA/ITGB2/LGALS9/CSK/LGALS3/PRKCD/AKT1/BCL6/PIK3R6/TYK2/CD80/APOA1/MYADM/ZBTB7B/ZAP70/NOD2/PTAFR/RASAL3/HLX/CD83/PTPN23/SRC/CD74/HAVCR2/FCGR2B	52	7.2111
BP	GO:1903037	regulation of leukocyte cell-cell adhesion	43/969	344/18800	7.11389e-08	1.4039e-05	1.19323e-05	GLI2/LGALS1/EBI3/ADAM8/IL2RA/VSIR/VSIG4/IL4I1/LILRB2/PYCARD/LILRB1/PTPN6/IL12RB1/ALOX5/CEBPB/HLA-DQB2/CORO1A/SOCS1/CCDC88B/SFTPD/IL1RL2/IRAK1/RARA/ITGB2/LGALS9/CSK/LGALS3/AKT1/BCL6/PIK3R6/TYK2/CD80/ZBTB7B/ZAP70/NOD2/PTAFR/RASAL3/HLX/CD83/SRC/CD74/HAVCR2/FCGR2B	43	6.55744
BP	GO:0071222	cellular response to lipopolysaccharide	32/969	217/18800	7.82016e-08	1.48612e-05	1.26312e-05	CCL3/CD14/LILRB2/CXCL11/PYCARD/LILRB1/CD68/CEBPB/TGFB1/TSPO/SBNO2/LY86/SPI1/TNFRSF1B/IRAK1/RARA/HCK/NFKBIB/SIGIRR/TICAM1/PLSCR3/AKT1/CD80/ARID5A/TNIP2/GFER/NOD2/IRF3/PTAFR/HSF1/SRC/HAVCR2	32	5.65685
BP	GO:0030217	T cell differentiation	36/969	263/18800	8.55953e-08	1.5247e-05	1.2959e-05	GLI2/NKX2-3/ADAM8/TCIRG1/IL2RA/VSIR/IL4I1/LILRB2/MAFB/PRR7/BCL3/CTSL/IL12RB1/SOCS1/PRELID1/FCER1G/SPI1/IL1RL2/RARA/LFNG/FZD8/KAT2A/LGALS9/BCL6/BATF/PIK3R6/CD80/ZBTB7B/ZFPM1/ZAP70/RIPK3/STAT6/HLX/CD83/STK11/CD74	36	6
BP	GO:0071219	cellular response to molecule of bacterial origin	33/969	229/18800	8.61746e-08	1.5247e-05	1.2959e-05	CCL3/CD14/LILRB2/CXCL11/PYCARD/LILRB1/CD68/CEBPB/TGFB1/TSPO/SBNO2/LY86/SPI1/TNFRSF1B/IRAK1/RARA/HCK/NFKBIB/SIGIRR/TICAM1/PLSCR3/AKT1/CD80/ARID5A/TNIP2/GFER/NOD2/IRF3/PTAFR/HSF1/SRC/HAVCR2/FCGR2B	33	5.74456
BP	GO:0050900	leukocyte migration	46/969	384/18800	9.06044e-08	1.54964e-05	1.3171e-05	NKX2-3/TNFRSF18/ADAM8/CCL3/ITGA7/ARTN/HMOX1/CXCL11/NINJ1/CXCL16/PYCARD/ITGB7/THBS1/MYO1G/PLEC/ALOX5/RHOG/TRPV4/EDN2/SELPLG/CORO1A/C5AR1/SFTPD/TREM1/FCER1G/ZNF580/C3AR1/SPI1/IL1R1/ITGB2/HCK/LGALS9/LGALS3/C5AR2/AKT1/ITGAL/ZAP70/RIPK3/ASB2/NOD2/PTAFR/GPSM3/PIP5K1C/SRC/CAMK1D/CD74	46	6.78233
BP	GO:0050867	positive regulation of cell activation	50/969	436/18800	1.00517e-07	1.66372e-05	1.41407e-05	GLI2/TNFRSF4/LGALS1/EBI3/ADAM8/CDKN1A/IL2RA/CCL3/VSIR/IL4I1/LILRB2/IGLL1/PYCARD/TYROBP/THBS1/LILRB1/PTPN6/IL12RB1/FGR/TGFB1/HLA-DQB2/CORO1A/SOCS1/CCDC88B/GATA2/ITGAM/IL1RL2/RARA/ITGB2/LGALS9/CSK/TICAM1/AKT1/BCL6/PIK3R6/TYK2/CD80/TNIP2/ZBTB7B/ZAP70/JUND/NOD2/PTAFR/STAT6/RASAL3/HLX/CD83/SRC/CD74/HAVCR2	50	7.07107
BP	GO:0050777	negative regulation of immune response	28/969	179/18800	1.43898e-07	2.30731e-05	1.96108e-05	VSIG4/IL4I1/GPX1/HMOX1/LILRB1/PTPN6/PDCD1/FGR/RHBDF2/ISG15/SPI1/HCK/LGALS9/LGALS3/BCL6/TYRO3/GRN/PARP3/ZBTB7B/FURIN/GFER/NOD2/STAT6/ARRB2/HLX/SRC/HAVCR2/FCGR2B	28	5.2915
BP	GO:0070661	leukocyte proliferation	41/969	330/18800	1.68966e-07	2.62717e-05	2.23294e-05	TNFRSF4/EBI3/TCIRG1/CDKN1A/IL2RA/VSIR/VSIG4/IL4I1/LILRB2/SLC11A1/CLC/CD151/PYCARD/TYROBP/LILRB1/PTPN6/IL12RB1/CD19/CEBPB/CORO1A/CCDC88B/SFTPD/TNFRSF1B/LGALS9/LGALS3/TICAM1/PRKCD/LST1/BCL6/TYK2/CD80/ZBTB7B/CCND3/ZAP70/RIPK3/RASAL3/BAX/PKN1/CD74/HAVCR2/FCGR2B	41	6.40312
BP	GO:1903131	mononuclear cell differentiation	49/969	433/18800	2.02723e-07	3.05933e-05	2.60026e-05	GLI2/NKX2-3/MT1G/LGALS1/ADAM8/TCIRG1/IL2RA/VSIR/IL4I1/LILRB2/BATF2/MAFB/PRR7/NTRK1/BCL3/LILRB1/PTPN6/CTSL/IL12RB1/CD19/CEBPB/SOCS1/PRELID1/FCER1G/SPI1/IL1RL2/RARA/LFNG/FZD8/KAT2A/LGALS9/FASN/BCL6/BATF/PIK3R6/CD80/TYRO3/ZBTB7B/ZFPM1/ZAP70/RIPK3/STAT6/HLX/BAX/CD83/IRF7/STK11/CD74/FCGR2B	49	7
BP	GO:0042098	T cell proliferation	30/969	204/18800	2.10654e-07	3.08818e-05	2.62478e-05	TNFRSF4/EBI3/IL2RA/VSIR/VSIG4/IL4I1/LILRB2/SLC11A1/CLC/CD151/PYCARD/LILRB1/PTPN6/IL12RB1/CEBPB/CORO1A/CCDC88B/SFTPD/TNFRSF1B/LGALS9/LGALS3/TYK2/CD80/ZBTB7B/CCND3/ZAP70/RIPK3/RASAL3/BAX/HAVCR2	30	5.47723
BP	GO:0050866	negative regulation of cell activation	31/969	216/18800	2.3149e-07	3.29938e-05	2.80428e-05	IL2RA/VSIR/VSIG4/IL4I1/LILRB2/HMOX1/TYROBP/LILRB1/PTPN6/CEBPB/FGR/SOCS1/SFTPD/SPI1/LGALS9/LGALS3/PRKCD/LST1/BCL6/CD80/TYRO3/GRN/PARP3/ZBTB7B/HLX/LDLR/PKN1/TSPAN32/CD74/HAVCR2/FCGR2B	31	5.56776
BP	GO:0006909	phagocytosis	39/969	310/18800	2.42952e-07	3.36916e-05	2.86359e-05	C2/MSR1/CD14/IGLL1/SLC11A1/PYCARD/ADGRB1/TYROBP/THBS1/MYO1G/ABCA7/CYBA/RHOG/TMEM175/FGR/CORO1A/SFTPD/FCGR1A/GATA2/FCER1G/ITGAM/LIMK1/RARA/ITGB2/HCK/NCF4/UNC13D/CSK/PRKCD/TYRO3/SH3BP1/ITGAL/APOA1/NOD2/PIP5K1C/LDLR/SRC/CAMK1D/FCGR2B	39	6.245
BP	GO:0045582	positive regulation of T cell differentiation	19/969	94/18800	2.60706e-07	3.52022e-05	2.99199e-05	GLI2/ADAM8/IL2RA/VSIR/IL4I1/LILRB2/IL12RB1/SOCS1/IL1RL2/RARA/LGALS9/BCL6/PIK3R6/CD80/ZBTB7B/ZAP70/HLX/CD83/CD74	19	4.3589
BP	GO:0070663	regulation of leukocyte proliferation	34/969	254/18800	3.32948e-07	4.38039e-05	3.72308e-05	TNFRSF4/EBI3/CDKN1A/IL2RA/VSIR/VSIG4/IL4I1/LILRB2/CLC/PYCARD/TYROBP/LILRB1/PTPN6/IL12RB1/CEBPB/CORO1A/CCDC88B/SFTPD/TNFRSF1B/LGALS9/LGALS3/TICAM1/LST1/BCL6/TYK2/CD80/ZBTB7B/ZAP70/RIPK3/RASAL3/PKN1/CD74/HAVCR2/FCGR2B	34	5.83095
BP	GO:0030099	myeloid cell differentiation	45/969	391/18800	3.95658e-07	5.0753e-05	4.31371e-05	NKX2-3/MT1G/GPC3/TCIRG1/FAM20C/CCL3/BATF2/MAFB/C1QC/OSCAR/TYROBP/CDKN2B/LILRB1/PTPN6/ZNF385A/G6PD/RASGRP4/CEBPB/TGFB1/ISG15/ANXA2/GATA2/SBNO2/SPI1/KLF2/RARA/KCNQ1/NBEAL2/FASN/CIB1/BCL6/BATF/LILRB3/EIF6/ZFPM1/TCTA/TFE3/NRROS/HSF1/ESRRA/IRF7/SRC/GPR55/CD74/ATP6AP1	45	6.7082
BP	GO:0007162	negative regulation of cell adhesion	38/969	305/18800	4.42975e-07	5.54367e-05	4.7118e-05	ZNF703/IL2RA/PLXNB3/VSIR/VSIG4/IL4I1/LILRB2/THBS1/LILRB1/PTPN6/CDKN2A/PLXNB2/PLXNA3/CEBPB/TRPV4/TGFB1/SOCS1/SFTPD/ADAM15/ARHGDIA/SPI1/SIPA1/PLXNA2/LGALS9/LGALS3/PRKCD/AKT1/BCL6/CD80/APOA1/MYADM/ZBTB7B/ACTN4/HLX/SRC/CD74/HAVCR2/FCGR2B	38	6.16441
BP	GO:0002460	adaptive immune response based on somatic recombination of immune receptors built from immunoglobulin superfamily domains	43/969	370/18800	5.48811e-07	6.55047e-05	5.56752e-05	C1QA/C2/EBI3/TCIRG1/IL4I1/IGLL1/SLC11A1/C1QC/CLC/C1QB/CARD9/BCL3/MYO1G/LILRB1/PTPN6/IL12RB1/CD19/NFKB2/TGFB1/HLA-DQB2/FCGR1A/FCER1G/IL1R1/TNFRSF1B/UNC13D/WAS/PRKCD/BCL6/BATF/CD80/ARID5A/PARP3/ZBTB7B/RIPK3/NOD2/STAT6/HLX/IRF7/PKN1/CD74/HAVCR2/FCGR2B/HRAS	43	6.55744
BP	GO:0002703	regulation of leukocyte mediated immunity	32/969	236/18800	5.48958e-07	6.55047e-05	5.56752e-05	IL4I1/HMOX1/CLC/TYROBP/LILRB1/PTPN6/IL12RB1/FGR/TGFB1/GATA2/ITGAM/SPI1/IL1R1/STXBP2/TNFRSF1B/ITGB2/LGALS9/UNC13D/TICAM1/WAS/BCL6/PIK3R6/ARID5A/PARP3/RIPK3/GFER/NOD2/PTAFR/STAT6/ARRB2/HAVCR2/FCGR2B	32	5.65685
BP	GO:1903706	regulation of hemopoiesis	43/969	371/18800	5.90704e-07	6.88842e-05	5.85476e-05	GLI2/ADAM8/IL2RA/CCL3/VSIR/IL4I1/LILRB2/MAFB/C1QC/TYROBP/LILRB1/PTPN6/IL12RB1/CEBPB/TGFB1/ISG15/SOCS1/PRELID1/GATA2/SPI1/IL1RL2/RARA/KAT2A/LGALS9/CIB1/BCL6/PIK3R6/LILRB3/CD80/EIF6/ZBTB7B/ZFPM1/TCTA/ZAP70/TFE3/HLX/HSF1/ESRRA/CD83/IRF7/GPR55/CD74/FCGR2B	43	6.55744
BP	GO:0051250	negative regulation of lymphocyte activation	25/969	161/18800	7.63522e-07	8.70585e-05	7.39947e-05	IL2RA/VSIR/VSIG4/IL4I1/LILRB2/TYROBP/LILRB1/PTPN6/CEBPB/FGR/SOCS1/SFTPD/LGALS9/LGALS3/LST1/BCL6/CD80/TYRO3/PARP3/ZBTB7B/HLX/PKN1/CD74/HAVCR2/FCGR2B	25	5
BP	GO:0002449	lymphocyte mediated immunity	42/969	365/18800	9.66029e-07	0.000107754	9.15849e-05	C1QA/C2/ULBP2/TCIRG1/IL4I1/IGLL1/C1QC/CLC/C1QB/CARD9/BCL3/MYO1G/LILRB1/PTPN6/IL12RB1/CD19/TGFB1/HLA-DQB2/CORO1A/FCGR1A/FCER1G/IL1R1/TNFRSF1B/LGALS9/UNC13D/WAS/PRKCD/BCL6/BATF/PIK3R6/ARID5A/PLEKHM2/PARP3/RIPK3/GFER/NOD2/STAT6/ARRB2/IRF7/CD74/HAVCR2/FCGR2B	42	6.48074
BP	GO:0002698	negative regulation of immune effector process	20/969	112/18800	1.03123e-06	0.00011258	9.56866e-05	VSIG4/IL4I1/HMOX1/LILRB1/PTPN6/TGFB1/SPI1/LGALS9/LGALS3/BCL6/GRN/APOA1/PARP3/ZBTB7B/GFER/NOD2/ARRB2/HLX/HAVCR2/FCGR2B	20	4.47214
BP	GO:0050672	negative regulation of lymphocyte proliferation	17/969	84/18800	1.08322e-06	0.000115791	9.84159e-05	IL2RA/VSIR/VSIG4/IL4I1/LILRB2/TYROBP/LILRB1/PTPN6/CEBPB/SFTPD/LGALS9/LST1/CD80/ZBTB7B/PKN1/HAVCR2/FCGR2B	17	4.12311
BP	GO:0071216	cellular response to biotic stimulus	33/969	256/18800	1.17063e-06	0.000122581	0.000104187	CCL3/CD14/LILRB2/CXCL11/PYCARD/LILRB1/CD68/CEBPB/TGFB1/TSPO/SBNO2/LY86/SPI1/TNFRSF1B/IRAK1/RARA/HCK/NFKBIB/SIGIRR/TICAM1/PLSCR3/AKT1/CD80/ARID5A/TNIP2/GFER/NOD2/IRF3/PTAFR/HSF1/SRC/HAVCR2/FCGR2B	33	5.74456
BP	GO:0032945	negative regulation of mononuclear cell proliferation	17/969	85/18800	1.28979e-06	0.000130477	0.000110897	IL2RA/VSIR/VSIG4/IL4I1/LILRB2/TYROBP/LILRB1/PTPN6/CEBPB/SFTPD/LGALS9/LST1/CD80/ZBTB7B/PKN1/HAVCR2/FCGR2B	17	4.12311
BP	GO:0030098	lymphocyte differentiation	43/969	382/18800	1.29688e-06	0.000130477	0.000110897	GLI2/NKX2-3/LGALS1/ADAM8/TCIRG1/IL2RA/VSIR/IL4I1/LILRB2/MAFB/PRR7/NTRK1/BCL3/PTPN6/CTSL/IL12RB1/CD19/SOCS1/PRELID1/FCER1G/SPI1/IL1RL2/RARA/LFNG/FZD8/KAT2A/LGALS9/BCL6/BATF/PIK3R6/CD80/TYRO3/ZBTB7B/ZFPM1/ZAP70/RIPK3/STAT6/HLX/BAX/CD83/STK11/CD74/FCGR2B	43	6.55744
BP	GO:0051251	positive regulation of lymphocyte activation	42/969	371/18800	1.48269e-06	0.000146301	0.000124348	GLI2/TNFRSF4/LGALS1/EBI3/ADAM8/CDKN1A/IL2RA/VSIR/IL4I1/LILRB2/IGLL1/PYCARD/TYROBP/LILRB1/PTPN6/IL12RB1/TGFB1/HLA-DQB2/CORO1A/SOCS1/CCDC88B/IL1RL2/RARA/LGALS9/CSK/TICAM1/AKT1/BCL6/PIK3R6/TYK2/CD80/TNIP2/ZBTB7B/ZAP70/NOD2/STAT6/RASAL3/HLX/CD83/SRC/CD74/HAVCR2	42	6.48074
BP	GO:0002285	lymphocyte activation involved in immune response	28/969	201/18800	1.61207e-06	0.000156066	0.000132647	NKX2-3/LGALS1/SLC11A1/BCL3/LILRB1/IL12RB1/CD19/TGFB1/CORO1A/FCER1G/SPI1/RARA/LFNG/LGALS9/UNC13D/LGALS3/BCL6/BATF/CD80/ITGAL/PARP3/ZBTB7B/ZFPM1/STAT6/HLX/CD74/HAVCR2/FCGR2B	28	5.2915
BP	GO:0030316	osteoclast differentiation	18/969	96/18800	1.70408e-06	0.000161919	0.000137622	GPC3/TCIRG1/FAM20C/CCL3/MAFB/OSCAR/TYROBP/LILRB1/CEBPB/ANXA2/SBNO2/LILRB3/TCTA/TFE3/ESRRA/SRC/GPR55/ATP6AP1	18	4.24264
BP	GO:0042116	macrophage activation	19/969	106/18800	1.8005e-06	0.000167971	0.000142765	C1QA/CCL3/VSIG4/SLC11A1/TYROBP/THBS1/EDN2/C5AR1/SBNO2/ITGAM/ITGB2/TICAM1/GRN/TNIP2/JUND/LDLR/CD74/HAVCR2/FCGR2B	19	4.3589
BP	GO:0045621	positive regulation of lymphocyte differentiation	19/969	107/18800	2.08502e-06	0.00019104	0.000162373	GLI2/ADAM8/IL2RA/VSIR/IL4I1/LILRB2/IL12RB1/SOCS1/IL1RL2/RARA/LGALS9/BCL6/PIK3R6/CD80/ZBTB7B/ZAP70/HLX/CD83/CD74	19	4.3589
BP	GO:2000379	positive regulation of reactive oxygen species metabolic process	15/969	71/18800	2.61881e-06	0.000235739	0.000200364	PID1/CDKN1A/ADGRB1/TYROBP/THBS1/CYBA/TGFB1/TSPO/ITGAM/ITGB2/PRKCD/DCXR/RIPK3/GNAI2/ROMO1	15	3.87298
BP	GO:0002237	response to molecule of bacterial origin	40/969	354/18800	2.74979e-06	0.000241722	0.000205449	C2/CCL3/CD14/LILRB2/CXCL11/SLC11A1/PYCARD/CARD9/LILRB1/INAVA/CD68/CEBPB/TGFB1/TSPO/C5AR1/SBNO2/LY86/SPI1/TNFRSF1B/IRAK1/RARA/HCK/NFKBIB/LGALS9/SIGIRR/TICAM1/PLSCR3/AKT1/CD80/ARID5A/TNIP2/JUND/GFER/NOD2/IRF3/PTAFR/HSF1/SRC/HAVCR2/FCGR2B	40	6.32456
BP	GO:0071887	leukocyte apoptotic process	19/969	109/18800	2.77949e-06	0.000241722	0.000205449	ADAM8/IL2RA/CLC/LILRB1/CTSL/CDKN2A/PDCD1/PRELID1/LGALS9/LGALS3/AKT1/BCL6/RIPK3/NOD2/IRF3/BAX/IRF7/PKN1/CD74	19	4.3589
BP	GO:0042129	regulation of T cell proliferation	25/969	174/18800	3.27535e-06	0.000280097	0.000238066	EBI3/IL2RA/VSIR/VSIG4/IL4I1/LILRB2/CLC/PYCARD/LILRB1/PTPN6/IL12RB1/CEBPB/CORO1A/CCDC88B/SFTPD/TNFRSF1B/LGALS9/LGALS3/TYK2/CD80/ZBTB7B/ZAP70/RIPK3/RASAL3/HAVCR2	25	5
BP	GO:0070664	negative regulation of leukocyte proliferation	17/969	91/18800	3.46774e-06	0.000291688	0.000247918	IL2RA/VSIR/VSIG4/IL4I1/LILRB2/TYROBP/LILRB1/PTPN6/CEBPB/SFTPD/LGALS9/LST1/CD80/ZBTB7B/PKN1/HAVCR2/FCGR2B	17	4.12311
BP	GO:0022408	negative regulation of cell-cell adhesion	27/969	199/18800	4.09498e-06	0.000338893	0.000288039	ZNF703/IL2RA/VSIR/VSIG4/IL4I1/LILRB2/LILRB1/PTPN6/CEBPB/TRPV4/TGFB1/SOCS1/SFTPD/SPI1/LGALS9/LGALS3/PRKCD/AKT1/BCL6/CD80/APOA1/MYADM/ZBTB7B/HLX/CD74/HAVCR2/FCGR2B	27	5.19615
BP	GO:0002819	regulation of adaptive immune response	26/969	188/18800	4.30704e-06	0.000350784	0.000298146	IL4I1/SLC11A1/CLC/PYCARD/CARD9/LILRB1/PTPN6/IL12RB1/TGFB1/IL1R1/TNFRSF1B/ADCY7/WAS/BCL6/CD80/ARID5A/PARP3/ZBTB7B/RIPK3/NOD2/STAT6/HLX/IRF7/PKN1/HAVCR2/FCGR2B	26	5.09902
BP	GO:0002444	myeloid leukocyte mediated immunity	18/969	104/18800	5.60492e-06	0.000449357	0.000381927	CCL3/HMOX1/CARD9/TYROBP/PTGDS/FGR/FCGR1A/GATA2/TREM1/ITGAM/SPI1/STXBP2/ITGB2/LGALS9/UNC13D/TICAM1/PTAFR/FCGR2B	18	4.24264
BP	GO:0043299	leukocyte degranulation	15/969	76/18800	6.38911e-06	0.000498268	0.000423499	CCL3/HMOX1/PTGDS/FGR/CORO1A/GATA2/ITGAM/SPI1/STXBP2/ITGB2/HCK/LGALS9/UNC13D/PTAFR/FCGR2B	15	3.87298
BP	GO:0046631	alpha-beta T cell activation	23/969	158/18800	6.40922e-06	0.000498268	0.000423499	NKX2-3/EBI3/TCIRG1/VSIR/PRR7/BCL3/LILRB1/CTSL/IL12RB1/SOCS1/RARA/LGALS9/BCL6/BATF/TYK2/CD80/ZBTB7B/ZFPM1/ZAP70/STAT6/RASAL3/HLX/CD83	23	4.79583
BP	GO:0002604	regulation of dendritic cell antigen processing and presentation	6/969	11/18800	6.82187e-06	0.000522433	0.000444038	SLC11A1/THBS1/CD68/NOD2/CD74/FCGR2B	6	2.44949
BP	GO:0002286	T cell activation involved in immune response	19/969	116/18800	7.17243e-06	0.000541202	0.00045999	SLC11A1/BCL3/LILRB1/IL12RB1/FCER1G/RARA/LGALS9/LGALS3/BCL6/BATF/CD80/ITGAL/ZBTB7B/ZFPM1/STAT6/HLX/CD74/HAVCR2/FCGR2B	19	4.3589
BP	GO:0002886	regulation of myeloid leukocyte mediated immunity	13/969	59/18800	7.41527e-06	0.000551417	0.000468672	HMOX1/TYROBP/FGR/GATA2/ITGAM/SPI1/STXBP2/ITGB2/LGALS9/UNC13D/TICAM1/PTAFR/FCGR2B	13	3.60555
BP	GO:0032729	positive regulation of interferon-gamma production	15/969	77/18800	7.56129e-06	0.000554242	0.000471074	EBI3/CD14/SLC11A1/PYCARD/BCL3/LILRB1/IL12RB1/ISG15/IL1R1/LGALS9/TYK2/ARID5A/ZFPM1/HAVCR2/HRAS	15	3.87298
BP	GO:0042554	superoxide anion generation	11/969	43/18800	8.09694e-06	0.00057326	0.000487238	NCF1/TYROBP/NOX5/CYBA/TGFB1/NOXA1/ITGAM/ITGB2/NCF4/PRKCD/GNAI2	11	3.31662
BP	GO:0032609	interferon-gamma production	19/969	117/18800	8.15591e-06	0.00057326	0.000487238	EBI3/VSIR/CD14/SLC11A1/PYCARD/BCL3/LILRB1/IL12RB1/ISG15/IL1R1/RARA/LGALS9/TYK2/ARID5A/ZFPM1/RIPK3/NOD2/HAVCR2/HRAS	19	4.3589
BP	GO:0032649	regulation of interferon-gamma production	19/969	117/18800	8.15591e-06	0.00057326	0.000487238	EBI3/VSIR/CD14/SLC11A1/PYCARD/BCL3/LILRB1/IL12RB1/ISG15/IL1R1/RARA/LGALS9/TYK2/ARID5A/ZFPM1/RIPK3/NOD2/HAVCR2/HRAS	19	4.3589
BP	GO:0001909	leukocyte mediated cytotoxicity	20/969	131/18800	1.23431e-05	0.000855843	0.000727417	ULBP2/TYROBP/LILRB1/PTPN6/IL12RB1/CORO1A/FCGR1A/TREM1/ITGAM/SPI1/STXBP2/LGALS9/UNC13D/PIK3R6/PLEKHM2/RIPK3/GFER/ARRB2/HAVCR2/FCGR2B	20	4.47214
BP	GO:0042088	T-helper 1 type immune response	11/969	45/18800	1.2998e-05	0.000889239	0.000755802	EBI3/SLC11A1/BCL3/IL12RB1/IL1R1/CD80/ARID5A/STAT6/HLX/HAVCR2/HRAS	11	3.31662
BP	GO:0043367	CD4-positive, alpha-beta T cell differentiation	15/969	82/18800	1.67885e-05	0.00113189	0.000962041	NKX2-3/BCL3/CTSL/IL12RB1/SOCS1/RARA/LGALS9/BCL6/BATF/CD80/ZBTB7B/ZFPM1/STAT6/HLX/CD83	15	3.87298
BP	GO:0035710	CD4-positive, alpha-beta T cell activation	17/969	102/18800	1.69861e-05	0.00113189	0.000962041	NKX2-3/TCIRG1/VSIR/BCL3/CTSL/IL12RB1/SOCS1/RARA/LGALS9/BCL6/BATF/CD80/ZBTB7B/ZFPM1/STAT6/HLX/CD83	17	4.12311
BP	GO:1902107	positive regulation of leukocyte differentiation	22/969	157/18800	1.87012e-05	0.00121463	0.00103237	GLI2/ADAM8/IL2RA/VSIR/IL4I1/LILRB2/TYROBP/IL12RB1/TGFB1/SOCS1/IL1RL2/RARA/LGALS9/BCL6/PIK3R6/CD80/ZBTB7B/ZAP70/HLX/HSF1/CD83/CD74	22	4.69042
BP	GO:1903708	positive regulation of hemopoiesis	22/969	157/18800	1.87012e-05	0.00121463	0.00103237	GLI2/ADAM8/IL2RA/VSIR/IL4I1/LILRB2/TYROBP/IL12RB1/TGFB1/SOCS1/IL1RL2/RARA/LGALS9/BCL6/PIK3R6/CD80/ZBTB7B/ZAP70/HLX/HSF1/CD83/CD74	22	4.69042
BP	GO:0036230	granulocyte activation	11/969	47/18800	2.02899e-05	0.00130134	0.00110607	CCL3/TYROBP/FCER1G/ITGAM/SPI1/STXBP2/ITGB2/PRKCD/GRN/PTAFR/FCGR2B	11	3.31662
BP	GO:0050868	negative regulation of T cell activation	19/969	125/18800	2.15495e-05	0.00136507	0.00116023	IL2RA/VSIR/VSIG4/IL4I1/LILRB2/LILRB1/PTPN6/CEBPB/SOCS1/SFTPD/LGALS9/LGALS3/BCL6/CD80/ZBTB7B/HLX/CD74/HAVCR2/FCGR2B	19	4.3589
BP	GO:0032496	response to lipopolysaccharide	36/969	333/18800	2.26267e-05	0.00141582	0.00120337	C2/CCL3/CD14/LILRB2/CXCL11/SLC11A1/PYCARD/LILRB1/CD68/CEBPB/TGFB1/TSPO/SBNO2/LY86/SPI1/TNFRSF1B/IRAK1/RARA/HCK/NFKBIB/LGALS9/SIGIRR/TICAM1/PLSCR3/AKT1/CD80/ARID5A/TNIP2/JUND/GFER/NOD2/IRF3/PTAFR/HSF1/SRC/HAVCR2	36	6
BP	GO:0045088	regulation of innate immune response	28/969	231/18800	2.36154e-05	0.00144251	0.00122605	ADAM8/NCF1/VSIG4/PYCARD/CARD9/TYROBP/LILRB1/PTPN6/FGR/ISG15/CFH/SOCS1/SPI1/HCK/LGALS9/PIK3R6/TYRO3/GRN/CDC37/STING1/GFER/NOD2/IRF3/ARRB2/IRF7/SRC/HAVCR2/FCGR2B	28	5.2915
BP	GO:0072593	reactive oxygen species metabolic process	28/969	231/18800	2.36154e-05	0.00144251	0.00122605	PID1/CDKN1A/NCF1/GPX1/ADGRB1/TYROBP/THBS1/NOX5/INAVA/G6PD/ALOX5/CYBA/TGFB1/NOXA1/TSPO/SFTPD/ITGAM/CCS/ABCD1/ITGB2/NCF4/PRKCD/EIF6/DCXR/RIPK3/NRROS/GNAI2/ROMO1	28	5.2915
BP	GO:0032635	interleukin-6 production	23/969	172/18800	2.62637e-05	0.00156697	0.00133183	LILRB2/C1QTNF4/PYCARD/CARD9/TYROBP/PTPN6/INAVA/CYBA/CEBPB/TRPV4/UCN/IL1RL2/KLF2/LGALS9/CSK/TICAM1/C5AR2/ARID5A/NOD2/PTAFR/ARRB2/CD74/HAVCR2	23	4.79583
BP	GO:0032675	regulation of interleukin-6 production	23/969	172/18800	2.62637e-05	0.00156697	0.00133183	LILRB2/C1QTNF4/PYCARD/CARD9/TYROBP/PTPN6/INAVA/CYBA/CEBPB/TRPV4/UCN/IL1RL2/KLF2/LGALS9/CSK/TICAM1/C5AR2/ARID5A/NOD2/PTAFR/ARRB2/CD74/HAVCR2	23	4.79583
BP	GO:0002283	neutrophil activation involved in immune response	7/969	19/18800	2.7586e-05	0.00160845	0.00136709	TYROBP/FCER1G/ITGAM/SPI1/STXBP2/ITGB2/PTAFR	7	2.64575
BP	GO:0032930	positive regulation of superoxide anion generation	7/969	19/18800	2.7586e-05	0.00160845	0.00136709	TYROBP/CYBA/TGFB1/ITGAM/ITGB2/PRKCD/GNAI2	7	2.64575
BP	GO:0006898	receptor-mediated endocytosis	29/969	246/18800	2.87331e-05	0.00164443	0.00139767	CACNG4/MSR1/CD14/NECAB2/CXCL16/PDLIM7/AMN/LILRB1/CTSL/ANXA2/SFTPD/FCER1G/CALY/ITGAM/UNC119/RNASEK/ITGB2/ANKRD13B/CLTB/AP1G2/WDR54/ARHGAP27/TNK2/ARRB2/PICK1/PIP5K1C/AP2A1/LDLR/FCGR2B	29	5.38516
BP	GO:0002822	regulation of adaptive immune response based on somatic recombination of immune receptors built from immunoglobulin superfamily domains	23/969	173/18800	2.8844e-05	0.00164443	0.00139767	IL4I1/SLC11A1/CLC/CARD9/LILRB1/PTPN6/IL12RB1/TGFB1/IL1R1/TNFRSF1B/WAS/BCL6/CD80/ARID5A/PARP3/ZBTB7B/RIPK3/NOD2/STAT6/HLX/PKN1/HAVCR2/FCGR2B	23	4.79583
BP	GO:0001906	cell killing	24/969	185/18800	2.93473e-05	0.00165474	0.00140643	ULBP2/PGLYRP4/TYROBP/LILRB1/PTPN6/IL12RB1/CORO1A/CFH/FCGR1A/TREM1/ITGAM/SPI1/STXBP2/GNLY/LGALS9/UNC13D/PIK3R6/PLEKHM2/RIPK3/GFER/ARRB2/ROMO1/HAVCR2/FCGR2B	24	4.89898
BP	GO:0002761	regulation of myeloid leukocyte differentiation	18/969	117/18800	2.9829e-05	0.00166361	0.00141398	CCL3/MAFB/C1QC/TYROBP/LILRB1/CEBPB/TGFB1/GATA2/RARA/LILRB3/ZFPM1/TCTA/TFE3/HSF1/ESRRA/IRF7/GPR55/CD74	18	4.24264
BP	GO:0043300	regulation of leukocyte degranulation	11/969	49/18800	3.08803e-05	0.00169634	0.00144179	HMOX1/FGR/GATA2/ITGAM/SPI1/STXBP2/ITGB2/LGALS9/UNC13D/PTAFR/FCGR2B	11	3.31662
BP	GO:0002431	Fc receptor mediated stimulatory signaling pathway	9/969	33/18800	3.10769e-05	0.00169634	0.00144179	MYO1G/FGR/FCER1G/LIMK1/HCK/CSK/PRKCD/SRC/FCGR2B	9	3
BP	GO:0002704	negative regulation of leukocyte mediated immunity	13/969	67/18800	3.17126e-05	0.00171282	0.00145579	IL4I1/HMOX1/LILRB1/PTPN6/SPI1/LGALS9/BCL6/PARP3/GFER/NOD2/ARRB2/HAVCR2/FCGR2B	13	3.60555
BP	GO:0045580	regulation of T cell differentiation	21/969	151/18800	3.22329e-05	0.00172278	0.00146426	GLI2/ADAM8/IL2RA/VSIR/IL4I1/LILRB2/IL12RB1/SOCS1/PRELID1/IL1RL2/RARA/KAT2A/LGALS9/BCL6/PIK3R6/CD80/ZBTB7B/ZAP70/HLX/CD83/CD74	21	4.58258
BP	GO:0042119	neutrophil activation	10/969	41/18800	3.28307e-05	0.00173665	0.00147605	TYROBP/FCER1G/ITGAM/SPI1/STXBP2/ITGB2/PRKCD/GRN/PTAFR/FCGR2B	10	3.16228
BP	GO:0032755	positive regulation of interleukin-6 production	16/969	97/18800	3.40534e-05	0.00178294	0.00151539	LILRB2/C1QTNF4/PYCARD/CARD9/TYROBP/INAVA/CYBA/TRPV4/UCN/IL1RL2/LGALS9/TICAM1/ARID5A/NOD2/PTAFR/CD74	16	4
BP	GO:0071706	tumor necrosis factor superfamily cytokine production	24/969	187/18800	3.5048e-05	0.00179831	0.00152846	ADAM8/CCL3/VSIR/CD14/C1QTNF4/PYCARD/CARD9/TYROBP/THBS1/BCL3/LILRB1/PTPN6/CYBA/TSPO/RARA/LGALS9/TICAM1/C5AR2/ARID5A/NOD2/PTAFR/ARRB2/FRMD8/HAVCR2	24	4.89898
BP	GO:1903555	regulation of tumor necrosis factor superfamily cytokine production	24/969	187/18800	3.5048e-05	0.00179831	0.00152846	ADAM8/CCL3/VSIR/CD14/C1QTNF4/PYCARD/CARD9/TYROBP/THBS1/BCL3/LILRB1/PTPN6/CYBA/TSPO/RARA/LGALS9/TICAM1/C5AR2/ARID5A/NOD2/PTAFR/ARRB2/FRMD8/HAVCR2	24	4.89898
BP	GO:0042130	negative regulation of T cell proliferation	13/969	68/18800	3.73808e-05	0.00189902	0.00161405	IL2RA/VSIR/VSIG4/IL4I1/LILRB2/LILRB1/PTPN6/CEBPB/SFTPD/LGALS9/CD80/ZBTB7B/HAVCR2	13	3.60555
BP	GO:0030574	collagen catabolic process	10/969	42/18800	4.1116e-05	0.0020683	0.00175793	VSIR/MMP7/CST3/ADAMTS2/MMP19/CTSL/ADAMTS14/ADAM15/PEPD/FURIN	10	3.16228
BP	GO:1903038	negative regulation of leukocyte cell-cell adhesion	20/969	144/18800	5.02439e-05	0.00250293	0.00212734	IL2RA/VSIR/VSIG4/IL4I1/LILRB2/LILRB1/PTPN6/CEBPB/SOCS1/SFTPD/LGALS9/LGALS3/AKT1/BCL6/CD80/ZBTB7B/HLX/CD74/HAVCR2/FCGR2B	20	4.47214
BP	GO:0098751	bone cell development	9/969	35/18800	5.18421e-05	0.00255089	0.00216811	FAM20C/TYROBP/LILRB1/PTPN6/ZNF385A/ANXA2/ZFPM1/SRC/ATP6AP1	9	3
BP	GO:0046632	alpha-beta T cell differentiation	17/969	111/18800	5.22011e-05	0.00255089	0.00216811	NKX2-3/PRR7/BCL3/CTSL/IL12RB1/SOCS1/RARA/LGALS9/BCL6/BATF/CD80/ZBTB7B/ZFPM1/ZAP70/STAT6/HLX/CD83	17	4.12311
BP	GO:0030865	cortical cytoskeleton organization	12/969	61/18800	5.50773e-05	0.00266606	0.00226599	EPB41L3/CAVIN3/PLEC/RHOG/TRPV4/RHOF/FMNL1/FHOD1/RHOB/RHOC/CDK5/LLGL1	12	3.4641
BP	GO:0002468	dendritic cell antigen processing and presentation	6/969	15/18800	6.18198e-05	0.00293701	0.00249629	SLC11A1/THBS1/CD68/NOD2/CD74/FCGR2B	6	2.44949
BP	GO:1902563	regulation of neutrophil activation	6/969	15/18800	6.18198e-05	0.00293701	0.00249629	ITGAM/SPI1/ITGB2/GRN/PTAFR/FCGR2B	6	2.44949
BP	GO:1902106	negative regulation of leukocyte differentiation	16/969	102/18800	6.39933e-05	0.00298318	0.00253553	CCL3/MAFB/C1QC/LILRB1/SOCS1/GATA2/RARA/BCL6/LILRB3/ZBTB7B/ZFPM1/TCTA/HLX/GPR55/CD74/FCGR2B	16	4
BP	GO:0032640	tumor necrosis factor production	23/969	182/18800	6.45357e-05	0.00298318	0.00253553	CCL3/VSIR/CD14/C1QTNF4/PYCARD/CARD9/TYROBP/THBS1/BCL3/LILRB1/PTPN6/CYBA/TSPO/RARA/LGALS9/TICAM1/C5AR2/ARID5A/NOD2/PTAFR/ARRB2/FRMD8/HAVCR2	23	4.79583
BP	GO:0032680	regulation of tumor necrosis factor production	23/969	182/18800	6.45357e-05	0.00298318	0.00253553	CCL3/VSIR/CD14/C1QTNF4/PYCARD/CARD9/TYROBP/THBS1/BCL3/LILRB1/PTPN6/CYBA/TSPO/RARA/LGALS9/TICAM1/C5AR2/ARID5A/NOD2/PTAFR/ARRB2/FRMD8/HAVCR2	23	4.79583
BP	GO:0031663	lipopolysaccharide-mediated signaling pathway	12/969	62/18800	6.51311e-05	0.00298382	0.00253607	CCL3/CD14/TGFB1/LY86/SPI1/IRAK1/HCK/SIGIRR/TICAM1/AKT1/IRF3/PTAFR	12	3.4641
BP	GO:0002504	antigen processing and presentation of peptide or polysaccharide antigen via MHC class II	9/969	36/18800	6.59848e-05	0.00299618	0.00254658	IFI30/PYCARD/THBS1/CTSD/CTSL/HLA-DQB2/FCER1G/CD74/FCGR2B	9	3
BP	GO:2000377	regulation of reactive oxygen species metabolic process	20/969	147/18800	6.75525e-05	0.00304046	0.00258421	PID1/CDKN1A/ADGRB1/TYROBP/THBS1/G6PD/ALOX5/CYBA/TGFB1/NOXA1/TSPO/ITGAM/ABCD1/ITGB2/PRKCD/EIF6/DCXR/RIPK3/GNAI2/ROMO1	20	4.47214
BP	GO:0002831	regulation of response to biotic stimulus	36/969	351/18800	6.86355e-05	0.00306234	0.00260281	ADAM8/NCF1/VSIG4/IL4I1/PYCARD/CARD9/TYROBP/LILRB1/PTPN6/IL12RB1/CYBA/FGR/ISG15/CFH/SOCS1/LY86/SPI1/HCK/LGALS9/SIGIRR/PIK3R6/TYRO3/GRN/CDC37/ZDHHC11/STING1/ZDHHC1/GFER/NOD2/IRF3/ARRB2/IRF7/SRC/TSPAN32/HAVCR2/FCGR2B	36	6
BP	GO:0006801	superoxide metabolic process	13/969	72/18800	6.98215e-05	0.0030884	0.00262496	NCF1/TYROBP/NOX5/CYBA/TGFB1/NOXA1/ITGAM/CCS/ITGB2/NCF4/PRKCD/NRROS/GNAI2	13	3.60555
BP	GO:0002291	T cell activation via T cell receptor contact with antigen bound to MHC molecule on antigen presenting cell	5/969	10/18800	7.3006e-05	0.00320166	0.00272122	LILRB1/LGALS9/LGALS3/ITGAL/HAVCR2	5	2.23607
BP	GO:0050727	regulation of inflammatory response	39/969	394/18800	7.56091e-05	0.00328771	0.00279437	PTGIS/LGALS1/ADAM8/IL2RA/NCF1/F12/CCL3/GPX1/NINJ1/PYCARD/ALOX5/CEBPB/TRPV4/FGR/RHBDF2/CASP5/SBNO2/IL1R1/GPX4/IL1RL2/TNFRSF1B/HCK/ZYX/PRKCD/TRADD/BCL6/TYRO3/GRN/APOA1/MVK/SHARPIN/STING1/FURIN/NOD2/IRF3/GPSM3/LDLR/SRC/FCGR2B	39	6.245
BP	GO:0006968	cellular defense response	11/969	54/18800	8.01289e-05	0.00345497	0.00293652	TCIRG1/LGALS3BP/NCF1/LILRB2/CD300C/TYROBP/C5AR1/IL1RL2/GNLY/KIR3DL2/LSP1	11	3.31662
BP	GO:0032928	regulation of superoxide anion generation	7/969	22/18800	8.1485e-05	0.00348416	0.00296134	TYROBP/CYBA/TGFB1/ITGAM/ITGB2/PRKCD/GNAI2	7	2.64575
BP	GO:0030595	leukocyte chemotaxis	27/969	236/18800	8.96655e-05	0.00380226	0.0032317	ADAM8/CCL3/CXCL11/NINJ1/CXCL16/THBS1/PLEC/ALOX5/TRPV4/EDN2/CORO1A/C5AR1/SFTPD/TREM1/FCER1G/ZNF580/C3AR1/SPI1/ITGB2/LGALS9/LGALS3/C5AR2/NOD2/GPSM3/PIP5K1C/CAMK1D/CD74	27	5.19615
BP	GO:0061515	myeloid cell development	13/969	74/18800	9.36862e-05	0.0039402	0.00334894	FAM20C/TYROBP/LILRB1/PTPN6/ZNF385A/G6PD/ANXA2/KLF2/BCL6/ZFPM1/NRROS/SRC/ATP6AP1	13	3.60555
BP	GO:0002707	negative regulation of lymphocyte mediated immunity	11/969	55/18800	9.55496e-05	0.00398589	0.00338778	IL4I1/LILRB1/PTPN6/LGALS9/BCL6/PARP3/GFER/NOD2/ARRB2/HAVCR2/FCGR2B	11	3.31662
BP	GO:0038094	Fc-gamma receptor signaling pathway	8/969	30/18800	0.000102574	0.00421184	0.00357982	MYO1G/FGR/FCER1G/LIMK1/HCK/PRKCD/SRC/FCGR2B	8	2.82843
BP	GO:1903707	negative regulation of hemopoiesis	16/969	106/18800	0.000102608	0.00421184	0.00357982	CCL3/MAFB/C1QC/LILRB1/SOCS1/GATA2/RARA/BCL6/LILRB3/ZBTB7B/ZFPM1/TCTA/HLX/GPR55/CD74/FCGR2B	16	4
BP	GO:0070227	lymphocyte apoptotic process	13/969	75/18800	0.000108059	0.00440041	0.0037401	ADAM8/IL2RA/CLC/PDCD1/PRELID1/LGALS9/LGALS3/AKT1/BCL6/RIPK3/BAX/PKN1/CD74	13	3.60555
BP	GO:0018108	peptidyl-tyrosine phosphorylation	37/969	373/18800	0.000109597	0.0044279	0.00376346	ROS1/CSPG4/TNFRSF18/NCF1/DOCK3/MVP/NTRK1/PTPN6/ENPP2/FGR/TGFB1/SOCS1/FCGR1A/UNC119/NEURL1/ITGB2/DYRK1B/HCK/CSK/PRKCD/TYK2/CD80/TYRO3/ARL2BP/ZAP70/PPP2R5B/INSRR/EHD4/NOD2/TNK2/ARRB2/HSF1/SRC/MLST8/ZGPAT/CD74/DGKQ	37	6.08276
BP	GO:0019882	antigen processing and presentation	16/969	107/18800	0.000114977	0.00457325	0.003887	IFI30/LILRB2/SLC11A1/PYCARD/THBS1/CTSD/CTSL/CD68/HLA-DQB2/FCER1G/WAS/NOD2/RAB33A/CD74/TAPBPL/FCGR2B	16	4
BP	GO:1903557	positive regulation of tumor necrosis factor superfamily cytokine production	16/969	107/18800	0.000114977	0.00457325	0.003887	ADAM8/CCL3/CD14/C1QTNF4/PYCARD/CARD9/TYROBP/THBS1/CYBA/LGALS9/TICAM1/ARID5A/NOD2/PTAFR/FRMD8/HAVCR2	16	4
BP	GO:0098883	synapse pruning	5/969	11/18800	0.000128159	0.00505478	0.00429627	C1QA/C1QC/C1QB/ITGAM/CDK5	5	2.23607
BP	GO:0018212	peptidyl-tyrosine modification	37/969	376/18800	0.000129054	0.00505478	0.00429627	ROS1/CSPG4/TNFRSF18/NCF1/DOCK3/MVP/NTRK1/PTPN6/ENPP2/FGR/TGFB1/SOCS1/FCGR1A/UNC119/NEURL1/ITGB2/DYRK1B/HCK/CSK/PRKCD/TYK2/CD80/TYRO3/ARL2BP/ZAP70/PPP2R5B/INSRR/EHD4/NOD2/TNK2/ARRB2/HSF1/SRC/MLST8/ZGPAT/CD74/DGKQ	37	6.08276
BP	GO:0002862	negative regulation of inflammatory response to antigenic stimulus	8/969	31/18800	0.000132051	0.00513297	0.00436273	GPX1/FGR/RHBDF2/HCK/FURIN/NOD2/SRC/FCGR2B	8	2.82843
BP	GO:0007015	actin filament organization	42/969	450/18800	0.000152025	0.00586497	0.00498489	FAT1/ESPNL/DPYSL3/XIRP1/S100A10/PYCARD/MYO1G/WASH6P/PLEC/CAPG/RHOG/TRPV4/TWF2/CORO1A/FLNA/RHPN1/LIMK1/CORO1B/HCK/ZYX/FLII/RHOF/MICAL1/WAS/PRKCD/MYO7B/GAS2L1/NAA80/WASHC1/CORO7/FHOD1/SH3BP1/APOA1/MYADM/RHOB/RHOC/INPPL1/CATIP/PICK1/SRC/MLST8/PFN1	42	6.48074
BP	GO:0050764	regulation of phagocytosis	15/969	99/18800	0.000160232	0.00613545	0.00521477	C2/SLC11A1/PYCARD/ABCA7/CYBA/FGR/SFTPD/GATA2/FCER1G/HCK/CSK/APOA1/NOD2/CAMK1D/FCGR2B	15	3.87298
BP	GO:0045619	regulation of lymphocyte differentiation	22/969	181/18800	0.000164015	0.00623379	0.00529836	GLI2/ADAM8/IL2RA/VSIR/IL4I1/LILRB2/PTPN6/IL12RB1/SOCS1/PRELID1/IL1RL2/RARA/KAT2A/LGALS9/BCL6/PIK3R6/CD80/ZBTB7B/ZAP70/HLX/CD83/CD74	22	4.69042
BP	GO:0002762	negative regulation of myeloid leukocyte differentiation	10/969	49/18800	0.000165468	0.00624278	0.005306	CCL3/MAFB/C1QC/LILRB1/GATA2/RARA/LILRB3/ZFPM1/TCTA/GPR55	10	3.16228
BP	GO:0043372	positive regulation of CD4-positive, alpha-beta T cell differentiation	8/969	32/18800	0.000168175	0.00629858	0.00535343	IL12RB1/SOCS1/RARA/LGALS9/CD80/ZBTB7B/HLX/CD83	8	2.82843
BP	GO:0046635	positive regulation of alpha-beta T cell activation	12/969	69/18800	0.000190766	0.00709288	0.00602854	EBI3/IL12RB1/SOCS1/RARA/LGALS9/TYK2/CD80/ZBTB7B/ZAP70/RASAL3/HLX/CD83	12	3.4641
BP	GO:0070231	T cell apoptotic process	10/969	50/18800	0.000197395	0.00728656	0.00619315	ADAM8/IL2RA/CLC/PDCD1/PRELID1/LGALS9/LGALS3/AKT1/RIPK3/BAX	10	3.16228
BP	GO:0036035	osteoclast development	6/969	18/18800	0.000200653	0.00731981	0.00622142	FAM20C/TYROBP/LILRB1/ANXA2/SRC/ATP6AP1	6	2.44949
BP	GO:0032963	collagen metabolic process	15/969	101/18800	0.000201149	0.00731981	0.00622142	VSIR/MMP7/CST3/ADAMTS2/MMP19/CTSL/ADAMTS14/TGFB1/ADAM15/UCN/SCX/PEPD/FURIN/ARRB2/PLOD3	15	3.87298
BP	GO:0060326	cell chemotaxis	32/969	315/18800	0.000202815	0.00732849	0.00622879	ADAM8/PLXNB3/CCL3/CXCL11/NINJ1/CXCL16/THBS1/PLEC/ALOX5/RHOG/TRPV4/EDN2/CORO1A/C5AR1/SFTPD/TREM1/FCER1G/ZNF580/C3AR1/SPI1/CORO1B/ITGB2/LGALS9/LGALS3/PRKCD/C5AR2/NOD2/ARRB2/GPSM3/PIP5K1C/CAMK1D/CD74	32	5.65685
BP	GO:0043312	neutrophil degranulation	5/969	12/18800	0.000210382	0.00754876	0.00641601	ITGAM/SPI1/STXBP2/ITGB2/PTAFR	5	2.23607
BP	GO:0032760	positive regulation of tumor necrosis factor production	15/969	103/18800	0.000250807	0.00891928	0.00758087	CCL3/CD14/C1QTNF4/PYCARD/CARD9/TYROBP/THBS1/CYBA/LGALS9/TICAM1/ARID5A/NOD2/PTAFR/FRMD8/HAVCR2	15	3.87298
BP	GO:0050766	positive regulation of phagocytosis	12/969	71/18800	0.000252055	0.00891928	0.00758087	C2/SLC11A1/PYCARD/ABCA7/CYBA/SFTPD/GATA2/FCER1G/APOA1/NOD2/CAMK1D/FCGR2B	12	3.4641
BP	GO:0002433	immune response-regulating cell surface receptor signaling pathway involved in phagocytosis	7/969	26/18800	0.000262261	0.0090923	0.00772792	MYO1G/FGR/LIMK1/HCK/PRKCD/SRC/FCGR2B	7	2.64575
BP	GO:0038096	Fc-gamma receptor signaling pathway involved in phagocytosis	7/969	26/18800	0.000262261	0.0090923	0.00772792	MYO1G/FGR/LIMK1/HCK/PRKCD/SRC/FCGR2B	7	2.64575
BP	GO:0042832	defense response to protozoan	7/969	26/18800	0.000262261	0.0090923	0.00772792	BATF2/SLC11A1/BCL3/CCDC88B/BATF/TSPAN32/HRAS	7	2.64575
BP	GO:0002495	antigen processing and presentation of peptide antigen via MHC class II	8/969	34/18800	0.000264878	0.0091214	0.00775266	IFI30/PYCARD/CTSD/CTSL/HLA-DQB2/FCER1G/CD74/FCGR2B	8	2.82843
BP	GO:0046916	cellular transition metal ion homeostasis	16/969	115/18800	0.000270376	0.00924865	0.00786081	MT1G/SCO2/HMOX1/SLC11A1/FTH1/MT2A/BOLA2B/ATP13A2/MT1X/ANKRD9/SLC39A4/FTL/ATP6V0D1/SLC39A13/CCDC22/ATP6AP1	16	4
BP	GO:0002706	regulation of lymphocyte mediated immunity	21/969	175/18800	0.000273245	0.0092849	0.00789163	IL4I1/CLC/LILRB1/PTPN6/IL12RB1/TGFB1/IL1R1/TNFRSF1B/LGALS9/WAS/BCL6/PIK3R6/ARID5A/PARP3/RIPK3/GFER/NOD2/STAT6/ARRB2/HAVCR2/FCGR2B	21	4.58258
BP	GO:0002888	positive regulation of myeloid leukocyte mediated immunity	6/969	19/18800	0.00028053	0.00946975	0.00804874	TYROBP/ITGAM/SPI1/ITGB2/TICAM1/PTAFR	6	2.44949
BP	GO:0008360	regulation of cell shape	19/969	151/18800	0.000286636	0.00961262	0.00817017	EPB41L3/PLXNB3/CCL3/ITGA7/PLXNB2/PLXNA3/RHOG/FGR/CORO1A/ITGB2/PLXNA2/HCK/RHOF/LST1/FGD2/FMNL1/RHOB/RHOC/FN1	19	4.3589
BP	GO:0043087	regulation of GTPase activity	35/969	364/18800	0.000301542	0.0100468	0.00853923	PLXNB3/CCL3/S100A10/TBC1D3E/PYCARD/NTRK1/RASGRP4/PLXNB2/PLXNA3/RHOG/RGS14/ARHGAP45/ADAP1/SLC27A4/SIPA1/SGSM2/ARL2/PLXNA2/FGD2/GMIP/BCL6/SH3BP1/ARHGAP22/ARHGAP27/TBC1D3L/RASGRP2/ARRB2/RASAL3/RALGDS/MLST8/RGL2/GPSM1/ARHGEF19/TBC1D17/HRAS	35	5.91608
BP	GO:1990266	neutrophil migration	17/969	128/18800	0.000310059	0.0102192	0.00868576	ADAM8/CCL3/CXCL11/RHOG/EDN2/C5AR1/TREM1/FCER1G/C3AR1/IL1R1/ITGB2/LGALS3/C5AR2/NOD2/PIP5K1C/CAMK1D/CD74	17	4.12311
BP	GO:0046634	regulation of alpha-beta T cell activation	15/969	105/18800	0.0003107	0.0102192	0.00868576	EBI3/VSIR/LILRB1/IL12RB1/SOCS1/RARA/LGALS9/BCL6/TYK2/CD80/ZBTB7B/ZAP70/RASAL3/HLX/CD83	15	3.87298
BP	GO:0071888	macrophage apoptotic process	5/969	13/18800	0.000327389	0.0106318	0.00903645	CTSL/CDKN2A/NOD2/IRF3/IRF7	5	2.23607
BP	GO:2001198	regulation of dendritic cell differentiation	5/969	13/18800	0.000327389	0.0106318	0.00903645	LILRB2/LILRB1/CEBPB/LGALS9/FCGR2B	5	2.23607
BP	GO:0051090	regulation of DNA-binding transcription factor activity	41/969	452/18800	0.000329463	0.0106319	0.00903651	PTGIS/TNFRSF4/ADAM8/HMOX1/PYCARD/CARD9/NTRK1/BCL3/CDKN2A/PIDD1/FLNA/SPI1/TMIGD3/IRAK1/HCK/NFKBIB/PARP10/LGALS9/MAP3K10/SIGIRR/PIM1/CIB1/TICAM1/TRADD/AKT1/NFKBIE/STK36/PPP2R5B/STING1/RIPK3/RPS6KA4/SGK1/AMH/RBCK1/NOD2/ARRB2/HSF1/CAMK1D/CCDC22/CRTC2/HAVCR2	41	6.40312
BP	GO:0032613	interleukin-10 production	11/969	63/18800	0.000337515	0.0107188	0.00911033	VSIR/PYCARD/TYROBP/BCL3/LILRB1/INAVA/ISG15/LGALS9/NOD2/CD83/FCGR2B	11	3.31662
BP	GO:0032653	regulation of interleukin-10 production	11/969	63/18800	0.000337515	0.0107188	0.00911033	VSIR/PYCARD/TYROBP/BCL3/LILRB1/INAVA/ISG15/LGALS9/NOD2/CD83/FCGR2B	11	3.31662
BP	GO:0001562	response to protozoan	7/969	27/18800	0.000338421	0.0107188	0.00911033	BATF2/SLC11A1/BCL3/CCDC88B/BATF/TSPAN32/HRAS	7	2.64575
BP	GO:0002687	positive regulation of leukocyte migration	18/969	141/18800	0.000343002	0.0107314	0.00912104	TNFRSF18/ADAM8/CCL3/PYCARD/THBS1/TRPV4/EDN2/C5AR1/ZNF580/C3AR1/SPI1/IL1R1/LGALS9/LGALS3/PTAFR/GPSM3/CAMK1D/CD74	18	4.24264
BP	GO:0050671	positive regulation of lymphocyte proliferation	18/969	141/18800	0.000343002	0.0107314	0.00912104	TNFRSF4/EBI3/CDKN1A/IL2RA/LILRB2/PYCARD/IL12RB1/CORO1A/CCDC88B/LGALS9/TICAM1/BCL6/TYK2/CD80/ZAP70/RASAL3/CD74/HAVCR2	18	4.24264
BP	GO:0032088	negative regulation of NF-kappaB transcription factor activity	14/969	95/18800	0.000352176	0.0109516	0.00930823	PTGIS/PYCARD/BCL3/CDKN2A/SPI1/TMIGD3/IRAK1/NFKBIB/PARP10/RBCK1/NOD2/ARRB2/CCDC22/HAVCR2	14	3.74166
BP	GO:0097530	granulocyte migration	19/969	154/18800	0.000369017	0.0114062	0.00969459	ADAM8/CCL3/CXCL11/THBS1/RHOG/TRPV4/EDN2/C5AR1/TREM1/FCER1G/C3AR1/IL1R1/ITGB2/LGALS3/C5AR2/NOD2/PIP5K1C/CAMK1D/CD74	19	4.3589
BP	GO:0045591	positive regulation of regulatory T cell differentiation	6/969	20/18800	0.000383377	0.0117208	0.00996196	VSIR/IL4I1/LILRB2/SOCS1/LGALS9/BCL6	6	2.44949
BP	GO:0002685	regulation of leukocyte migration	24/969	218/18800	0.000383763	0.0117208	0.00996196	TNFRSF18/ADAM8/CCL3/HMOX1/PYCARD/THBS1/RHOG/TRPV4/EDN2/C5AR1/ZNF580/C3AR1/SPI1/IL1R1/LGALS9/LGALS3/C5AR2/AKT1/RIPK3/NOD2/PTAFR/GPSM3/CAMK1D/CD74	24	4.89898
BP	GO:2000106	regulation of leukocyte apoptotic process	13/969	85/18800	0.000392023	0.0119022	0.0101162	ADAM8/LILRB1/CDKN2A/PDCD1/PRELID1/LGALS9/LGALS3/BCL6/RIPK3/NOD2/BAX/IRF7/CD74	13	3.60555
BP	GO:0043368	positive T cell selection	8/969	36/18800	0.000402861	0.0121313	0.0103109	CTSL/IL12RB1/BATF/ZFPM1/ZAP70/STAT6/STK11/CD74	8	2.82843
BP	GO:0019221	cytokine-mediated signaling pathway	43/969	486/18800	0.000404297	0.0121313	0.0103109	TNFRSF18/TNFRSF4/EBI3/IL2RA/CCL3/LILRB2/CXCL11/C1QTNF4/PYCARD/GPR35/LILRB1/PTPN6/IL12RB1/EDN2/ISG15/SOCS1/FCER1G/SPI1/PELI3/IL1R1/IL1RL2/TNFRSF1B/IRAK1/HCK/SIGIRR/CIB1/TRADD/AKT1/LILRB3/TYK2/IFITM2/CDC37/APOA1/TNIP2/SHARPIN/STING1/RPS6KA4/ACTN4/IRF3/STAT6/IRF7/SRC/CD74	43	6.55744
BP	GO:0032946	positive regulation of mononuclear cell proliferation	18/969	143/18800	0.000408007	0.0121408	0.010319	TNFRSF4/EBI3/CDKN1A/IL2RA/LILRB2/PYCARD/IL12RB1/CORO1A/CCDC88B/LGALS9/TICAM1/BCL6/TYK2/CD80/ZAP70/RASAL3/CD74/HAVCR2	18	4.24264
BP	GO:1902622	regulation of neutrophil migration	9/969	45/18800	0.000409347	0.0121408	0.010319	ADAM8/RHOG/C5AR1/C3AR1/IL1R1/C5AR2/NOD2/CAMK1D/CD74	9	3
BP	GO:0016482	cytosolic transport	20/969	169/18800	0.000453808	0.0133821	0.011374	WASH6P/SORT1/CORO1A/FLNA/RNF126/PHETA1/SGSM2/WASHC1/STX10/SLC66A2/CORO7/WDR81/EHD3/RILP/AP2A1/PLEKHJ1/PTPN23/SRC/TRIM46/TBC1D17	20	4.47214
BP	GO:0050730	regulation of peptidyl-tyrosine phosphorylation	27/969	261/18800	0.000465272	0.0136418	0.0115947	CSPG4/TNFRSF18/NCF1/DOCK3/MVP/PTPN6/ENPP2/TGFB1/SOCS1/FCGR1A/UNC119/NEURL1/ITGB2/PRKCD/CD80/ARL2BP/PPP2R5B/EHD4/NOD2/TNK2/ARRB2/HSF1/SRC/MLST8/ZGPAT/CD74/DGKQ	27	5.19615
BP	GO:0002699	positive regulation of immune effector process	26/969	248/18800	0.000479669	0.0139198	0.0118311	TNFRSF4/HMOX1/TYROBP/LILRB1/PTPN6/INAVA/IL12RB1/FGR/TGFB1/GATA2/ITGAM/SPI1/IL1R1/STXBP2/RARA/ITGB2/LGALS9/UNC13D/TICAM1/CD80/ARID5A/NOD2/PTAFR/STAT6/HLX/CD74	26	5.09902
BP	GO:0002292	T cell differentiation involved in immune response	12/969	76/18800	0.000482287	0.0139198	0.0118311	BCL3/IL12RB1/FCER1G/RARA/LGALS9/BCL6/BATF/CD80/ZBTB7B/ZFPM1/STAT6/HLX	12	3.4641
BP	GO:0090199	regulation of release of cytochrome c from mitochondria	9/969	46/18800	0.000485946	0.0139198	0.0118311	LMNA/GPX1/PYCARD/PRELID1/PLSCR3/AKT1/ARRB2/BAX/BBC3	9	3
BP	GO:0002467	germinal center formation	5/969	14/18800	0.000487725	0.0139198	0.0118311	BCL3/NFKB2/UNC13D/BCL6/PKN1	5	2.23607
BP	GO:0051235	maintenance of location	32/969	331/18800	0.000488811	0.0139198	0.0118311	JPH1/MSR1/CCL3/CXCL11/RYR1/CHCHD10/PTPN6/CYBA/CD19/PLA2G4C/FTH1/TWF2/CORO1A/TSPO/FLNA/MCOLN1/GAA/ARL2/NFKBIB/PNPLA2/AKT1/NFKBIE/ARL2BP/APOA1/FTL/CDK5/JPH4/DGAT1/NRROS/BAX/CCDC22/SREBF1	32	5.65685
BP	GO:0042092	type 2 immune response	8/969	37/18800	0.000491033	0.0139198	0.0118311	BCL3/RARA/BCL6/BATF/NOD2/STAT6/HLX/CD74	8	2.82843
BP	GO:0033674	positive regulation of kinase activity	42/969	476/18800	0.000496843	0.0140072	0.0119053	ROS1/ADRA2B/ADAM8/CDKN1A/NCF1/DOCK3/SLC11A1/TELO2/NTRK1/THBS1/CD19/FGR/TGFB1/SOCS1/FCGR1A/UNC119/UCN/NEURL1/IRAK1/MAPRE3/FZD8/MAP3K10/CSK/CIB1/PRKCD/FGD2/AKT1/PIK3R6/TYRO3/CCND3/MAP3K11/INSRR/CAMKK1/RIPK3/CDK5/NOD2/STK11/SRC/MLST8/CD74/DGKQ/HRAS	42	6.48074
BP	GO:0043410	positive regulation of MAPK cascade	43/969	491/18800	0.000500231	0.0140256	0.011921	CSPG4/ADRA2B/ADAM8/CAVIN3/NCF1/CCL3/GPBAR1/NECAB2/PYCARD/CARD9/NTRK1/THBS1/ABCA7/INAVA/GADD45G/TP73/TRPV4/TGFB1/GDF15/C5AR1/SPI1/IRAK1/FZD8/LGALS9/RELL2/MAP3K10/CSK/CIB1/FGD2/C5AR2/PIK3R6/MAP3K11/NOD2/ARRB2/GNAI2/MAPK8IP3/SRC/GPR55/CDK10/CD74/HAVCR2/FCGR2B/HRAS	43	6.55744
BP	GO:0043393	regulation of protein binding	22/969	196/18800	0.000506336	0.0141196	0.0120008	PHLDA2/XIRP1/CDKN1A/ANXA2/ADAM15/STUB1/ATP2A3/LFNG/MAPRE3/DVL1/RFNG/TICAM1/PRKCD/AKT1/ZFPM1/STING1/CDK5/PPP1CA/ARRB2/HSF1/BAX/SRC	22	4.69042
BP	GO:0002825	regulation of T-helper 1 type immune response	7/969	29/18800	0.000543505	0.0150138	0.0127609	SLC11A1/IL12RB1/IL1R1/CD80/ARID5A/HLX/HAVCR2	7	2.64575
BP	GO:0022604	regulation of cell morphogenesis	30/969	305/18800	0.000544254	0.0150138	0.0127609	EPB41L3/PLXNB3/CCL3/ITGA7/S100A10/ENPP2/PLXNB2/PLXNA3/RHOG/FGR/CORO1A/FLNA/CORO1B/ITGB2/PLXNA2/HCK/DVL1/UNC13D/RHOF/CIB1/LST1/FGD2/FMNL1/APOA1/MYADM/RHOB/RHOC/ACTN4/FN1/SRC	30	5.47723
BP	GO:1905475	regulation of protein localization to membrane	20/969	172/18800	0.000569931	0.0156022	0.0132609	GPC3/ABI3/PID1/AGR2/NECAB2/STAC/RHOG/TGFB1/ZDHHC8/ITGAM/GDI1/ITGB2/CSK/LGALS3/CIB1/AKT1/IQSEC2/CDK5/BBC3/HRAS	20	4.47214
BP	GO:0016236	macroautophagy	30/969	306/18800	0.000574513	0.0156022	0.0132609	TCIRG1/HMOX1/ATP6V0D2/NRBP2/MCOLN1/ATP13A2/HGS/VPS28/TP53INP2/ATP6V0E2/CAPNS1/AKT1/MAP1LC3A/CDC37/RAB1B/ATP6V0B/STING1/ATP6V0C/QSOX1/WDR81/CDK5/ATP6V0D1/ATG4D/NOD2/CHMP1A/CAPN1/SRC/TECPR1/GPSM1/VPS16	30	5.47723
BP	GO:0030879	mammary gland development	17/969	135/18800	0.000581291	0.0156022	0.0132609	GLI2/PRL/TBX3/ZNF703/GPX1/CEBPB/NTN1/NEURL1/FASN/ORAI1/AKT1/ZBTB7B/APRT/STAT6/CAPN1/BAX/SRC	17	4.12311
BP	GO:0002294	CD4-positive, alpha-beta T cell differentiation involved in immune response	11/969	67/18800	0.000583827	0.0156022	0.0132609	BCL3/IL12RB1/RARA/LGALS9/BCL6/BATF/CD80/ZBTB7B/ZFPM1/STAT6/HLX	11	3.31662
BP	GO:0072678	T cell migration	11/969	67/18800	0.000583827	0.0156022	0.0132609	ADAM8/CCL3/CXCL11/CXCL16/PYCARD/ITGB7/MYO1G/PLEC/ITGAL/ZAP70/RIPK3	11	3.31662
BP	GO:1901224	positive regulation of NIK/NF-kappaB signaling	11/969	67/18800	0.000583827	0.0156022	0.0132609	PTP4A3/CD14/C1QTNF4/IRAK1/LGALS9/TRADD/C20orf27/RBCK1/ACTN4/NOD2/HAVCR2	11	3.31662
BP	GO:0048246	macrophage chemotaxis	8/969	38/18800	0.000594209	0.0157874	0.0134183	CCL3/THBS1/TRPV4/EDN2/C5AR1/SFTPD/C3AR1/LGALS3	8	2.82843
BP	GO:0043551	regulation of phosphatidylinositol 3-kinase activity	10/969	57/18800	0.000598748	0.0157874	0.0134183	CD19/FGR/TGFB1/CISH/SOCS1/PIK3R6/WASHC1/WDR81/NOD2/SRC	10	3.16228
BP	GO:0002367	cytokine production involved in immune response	14/969	100/18800	0.000599987	0.0157874	0.0134183	HMOX1/CLC/LILRB1/INAVA/TGFB1/TREM1/IL1R1/TNFRSF1B/TICAM1/BCL6/ARID5A/APOA1/NOD2/CD74	14	3.74166
BP	GO:0031589	cell-substrate adhesion	34/969	364/18800	0.000615791	0.0161205	0.0137015	ONECUT2/AGR2/ITGAX/RRAS/ITGA7/S100A10/L1CAM/ITGB7/THBS1/MYO1G/CDKN2A/ITGA2B/CORO1A/FLNA/ADAM15/ITGAM/FERMT3/ITGB2/ARL2/ZYX/UNC13D/RELL2/ITGAE/LAMA5/CIB1/BCL6/TYRO3/ITGAL/APOA1/MYADM/CDK5/ACTN4/FN1/SRC	34	5.83095
BP	GO:0071674	mononuclear cell migration	22/969	199/18800	0.00062312	0.0162296	0.0137942	ADAM8/CCL3/ARTN/CXCL11/CXCL16/PYCARD/ITGB7/THBS1/MYO1G/PLEC/ALOX5/TRPV4/C5AR1/C3AR1/SPI1/LGALS9/LGALS3/AKT1/ITGAL/ZAP70/RIPK3/ASB2	22	4.69042
BP	GO:0002287	alpha-beta T cell activation involved in immune response	11/969	68/18800	0.00066461	0.0171362	0.0145648	BCL3/IL12RB1/RARA/LGALS9/BCL6/BATF/CD80/ZBTB7B/ZFPM1/STAT6/HLX	11	3.31662
BP	GO:0002293	alpha-beta T cell differentiation involved in immune response	11/969	68/18800	0.00066461	0.0171362	0.0145648	BCL3/IL12RB1/RARA/LGALS9/BCL6/BATF/CD80/ZBTB7B/ZFPM1/STAT6/HLX	11	3.31662
BP	GO:0019886	antigen processing and presentation of exogenous peptide antigen via MHC class II	7/969	30/18800	0.000677701	0.0173864	0.0147774	IFI30/CTSD/CTSL/HLA-DQB2/FCER1G/CD74/FCGR2B	7	2.64575
BP	GO:0045064	T-helper 2 cell differentiation	5/969	15/18800	0.000700678	0.0178865	0.0152025	BCL3/RARA/BCL6/BATF/HLX	5	2.23607
BP	GO:2000516	positive regulation of CD4-positive, alpha-beta T cell activation	8/969	39/18800	0.000714204	0.0181415	0.0154192	IL12RB1/SOCS1/RARA/LGALS9/CD80/ZBTB7B/HLX/CD83	8	2.82843
BP	GO:0016064	immunoglobulin mediated immune response	23/969	216/18800	0.000800631	0.0202366	0.0172	C1QA/C2/TCIRG1/IGLL1/C1QC/C1QB/CARD9/BCL3/PTPN6/CD19/TGFB1/HLA-DQB2/FCGR1A/FCER1G/PRKCD/BCL6/BATF/PARP3/NOD2/STAT6/IRF7/CD74/FCGR2B	23	4.79583
BP	GO:0043433	negative regulation of DNA-binding transcription factor activity	21/969	190/18800	0.000822045	0.0206761	0.0175734	PTGIS/TNFRSF4/HMOX1/PYCARD/BCL3/CDKN2A/FLNA/SPI1/TMIGD3/IRAK1/NFKBIB/PARP10/MAP3K10/SIGIRR/PIM1/NFKBIE/RBCK1/NOD2/ARRB2/CCDC22/HAVCR2	21	4.58258
BP	GO:1901214	regulation of neuron death	30/969	313/18800	0.000831002	0.0207994	0.0176783	C1QA/ADAM8/CCL3/HMOX1/NTRK1/TYROBP/TMEM259/G6PD/CEBPB/NRBP2/CORO1A/ATP13A2/ITGAM/UCN/TNFRSF1B/ITGB2/NSMF/AKT1/KIR3DL2/TYRO3/GRN/MAP3K11/CDK5/GFER/DHCR24/ARRB2/HSF1/BAX/FCGR2B/HRAS	30	5.47723
BP	GO:0002253	activation of immune response	35/969	386/18800	0.000878633	0.0217619	0.0184964	C1QA/C2/VSIG4/IGLL1/C1QC/C1QB/PYCARD/TYROBP/MYO1G/PTPN6/CD19/FGR/CFH/C5AR1/CFD/FCER1G/C3AR1/LIMK1/HCK/CSK/LGALS3/PRKCD/C5AR2/KCNN4/PHPT1/ZAP70/STING1/RBCK1/NOD2/SH2B2/BAX/STK11/SRC/FCGR2B/HRAS	35	5.91608
BP	GO:0006887	exocytosis	33/969	357/18800	0.000879145	0.0217619	0.0184964	CCL3/HMOX1/TNFAIP2/MYO1G/WASH6P/PTGDS/RAB11FIP5/FGR/CORO1A/P2RX1/GATA2/ATP13A2/ITGAM/SPI1/STXBP2/HGS/ITGB2/HCK/DVL1/LGALS9/UNC13D/MICAL1/RAB11B/SYTL1/WASHC1/HYAL3/CDK5/PTAFR/SLC17A9/GNAI2/PIP5K1C/LLGL1/FCGR2B	33	5.74456
BP	GO:1903305	regulation of regulated secretory pathway	17/969	140/18800	0.000882182	0.0217619	0.0184964	HMOX1/FGR/P2RX1/GATA2/ITGAM/SPI1/STXBP2/ITGB2/DVL1/LGALS9/UNC13D/MICAL1/HYAL3/CDK5/PTAFR/GNAI2/FCGR2B	17	4.12311
BP	GO:0022411	cellular component disassembly	40/969	460/18800	0.000886622	0.0217668	0.0185005	C1QA/ADAM8/MMP7/CST3/C1QC/C1QB/MMP19/ENDOG/CAPG/TRPV4/TGFB1/TWF2/TSPO/ADAM15/MCOLN1/ATP13A2/ITGAM/KATNB1/FLII/MICAL1/BMERB1/CIB1/CAPN10/MAP1LC3A/WASHC1/CDC37/SH3BP1/SHARPIN/STING1/CDK5/FURIN/ATG4D/PPP1CA/CHMP1A/HSF1/BAX/FRAT1/TECPR1/SREBF1/VPS16	40	6.32456
BP	GO:0071621	granulocyte chemotaxis	16/969	128/18800	0.000903174	0.0220676	0.0187561	CCL3/CXCL11/THBS1/TRPV4/EDN2/C5AR1/TREM1/FCER1G/C3AR1/ITGB2/LGALS3/C5AR2/NOD2/PIP5K1C/CAMK1D/CD74	16	4
BP	GO:0043370	regulation of CD4-positive, alpha-beta T cell differentiation	9/969	50/18800	0.000918937	0.0222409	0.0189035	IL12RB1/SOCS1/RARA/LGALS9/BCL6/CD80/ZBTB7B/HLX/CD83	9	3
BP	GO:0046638	positive regulation of alpha-beta T cell differentiation	9/969	50/18800	0.000918937	0.0222409	0.0189035	IL12RB1/SOCS1/RARA/LGALS9/CD80/ZBTB7B/ZAP70/HLX/CD83	9	3
BP	GO:0019724	B cell mediated immunity	23/969	219/18800	0.000966817	0.0232898	0.019795	C1QA/C2/TCIRG1/IGLL1/C1QC/C1QB/CARD9/BCL3/PTPN6/CD19/TGFB1/HLA-DQB2/FCGR1A/FCER1G/PRKCD/BCL6/BATF/PARP3/NOD2/STAT6/IRF7/CD74/FCGR2B	23	4.79583
BP	GO:0048266	behavioral response to pain	5/969	16/18800	0.000976166	0.0234052	0.0198931	SCN9A/NTRK1/THBS1/TSPO/AKT1	5	2.23607
BP	GO:0007249	I-kappaB kinase/NF-kappaB signaling	28/969	288/18800	0.000981123	0.0234146	0.0199011	LGALS1/SECTM1/HMOX1/PYCARD/CARD9/BCL3/CARD19/INAVA/PIDD1/FLNA/IRAK1/NFKBIB/MIB2/LGALS9/PER1/TICAM1/TRADD/AKT1/TNIP2/SHARPIN/RHOC/RIPK3/RBCK1/NOD2/IRF3/JMJD8/CCDC22/CD74	28	5.2915
BP	GO:0043112	receptor metabolic process	10/969	61/18800	0.00103818	0.0246093	0.0209165	TGFB1/ANXA2/PHETA1/RAB11B/CDK5/EHD3/FURIN/CAPN1/LDLR/PLEKHJ1	10	3.16228
BP	GO:0006091	generation of precursor metabolites and energy	42/969	494/18800	0.00104077	0.0246093	0.0209165	MLXIPL/PHLDA2/HK3/SCO2/CAVIN3/PID1/NCF1/SLC2A6/CHCHD10/ATP5F1D/PLEC/G6PD/CYBA/ANTKMT/NDUFS8/TRPV4/PRELID1/PFKP/UCN/ABCD1/IDH3G/MDH1B/SLC25A22/GAA/GALK1/ARL2/COX8A/UQCRC1/PFKL/AKT1/FDXR/NDOR1/SIRT6/EIF6/NDUFB7/PPP1CA/NDUFS7/NDUFV1/JMJD8/ACADVL/ENO3/ALDH4A1	42	6.48074
BP	GO:0045055	regulated exocytosis	24/969	234/18800	0.00105696	0.0248773	0.0211443	CCL3/HMOX1/PTGDS/RAB11FIP5/FGR/CORO1A/P2RX1/GATA2/ITGAM/SPI1/STXBP2/ITGB2/HCK/DVL1/LGALS9/UNC13D/MICAL1/RAB11B/HYAL3/CDK5/PTAFR/GNAI2/PIP5K1C/FCGR2B	24	4.89898
BP	GO:0030593	neutrophil chemotaxis	14/969	106/18800	0.00107913	0.0252832	0.0214893	CCL3/CXCL11/EDN2/C5AR1/TREM1/FCER1G/C3AR1/ITGB2/LGALS3/C5AR2/NOD2/PIP5K1C/CAMK1D/CD74	14	3.74166
BP	GO:0042267	natural killer cell mediated cytotoxicity	11/969	72/18800	0.00108651	0.0253404	0.0215379	ULBP2/LILRB1/PTPN6/CORO1A/LGALS9/UNC13D/PIK3R6/PLEKHM2/GFER/ARRB2/HAVCR2	11	3.31662
BP	GO:0007035	vacuolar acidification	6/969	24/18800	0.00111546	0.0258979	0.0220117	TCIRG1/SLC11A1/ATP6V0D2/ATP6V0E2/GRN/ATP6V0D1	6	2.44949
BP	GO:0045637	regulation of myeloid cell differentiation	22/969	208/18800	0.00112435	0.0259866	0.0220871	CCL3/MAFB/C1QC/TYROBP/LILRB1/CEBPB/TGFB1/ISG15/GATA2/SPI1/RARA/CIB1/LILRB3/EIF6/ZFPM1/TCTA/TFE3/HSF1/ESRRA/IRF7/GPR55/CD74	22	4.69042
BP	GO:0001818	negative regulation of cytokine production	33/969	363/18800	0.00116462	0.0267968	0.0227757	VSIR/VSIG4/HMOX1/SLC11A1/PYCARD/TYROBP/THBS1/BCL3/LILRB1/PTPN6/TGFB1/TSPO/SFTPD/KLF2/ABCD1/RARA/ADCY7/LGALS9/SIGIRR/CSK/CPTP/C5AR2/BCL6/APOA1/ZFPM1/RPS6KA4/FURIN/NOD2/FN1/ARRB2/CD83/HAVCR2/FCGR2B	33	5.74456
BP	GO:0002764	immune response-regulating signaling pathway	41/969	482/18800	0.00117628	0.0269442	0.022901	CD14/LILRB2/IGLL1/NINJ1/TYROBP/UNC93B1/MYO1G/LILRB1/PTPN6/INAVA/CYBA/CD19/FGR/C5AR1/FCER1G/C3AR1/LIMK1/IRAK1/HCK/CSK/LGALS3/TICAM1/PRKCD/C5AR2/TYRO3/KCNN4/PHPT1/TNIP2/ZAP70/RBCK1/NOD2/IRF3/ARRB2/SH2B2/BAX/IRF7/STK11/SRC/HAVCR2/FCGR2B/HRAS	41	6.40312
BP	GO:0043030	regulation of macrophage activation	10/969	62/18800	0.00118168	0.0269475	0.0229038	CCL3/VSIG4/THBS1/GRN/TNIP2/JUND/LDLR/CD74/HAVCR2/FCGR2B	10	3.16228
BP	GO:0031397	negative regulation of protein ubiquitination	12/969	84/18800	0.00120513	0.0273606	0.023255	PRR7/ADGRB1/RPS15/ISG15/TSPO/OTUB1/LIMK1/VPS28/PARP10/AKT1/CDK5/ARRB2	12	3.4641
BP	GO:0032633	interleukin-4 production	7/969	33/18800	0.0012427	0.0278441	0.0236659	CEBPB/FCER1G/RARA/LGALS9/ZFPM1/CD83/HAVCR2	7	2.64575
BP	GO:0032673	regulation of interleukin-4 production	7/969	33/18800	0.0012427	0.0278441	0.0236659	CEBPB/FCER1G/RARA/LGALS9/ZFPM1/CD83/HAVCR2	7	2.64575
BP	GO:0045589	regulation of regulatory T cell differentiation	7/969	33/18800	0.0012427	0.0278441	0.0236659	VSIR/IL4I1/LILRB2/SOCS1/KAT2A/LGALS9/BCL6	7	2.64575
BP	GO:0019693	ribose phosphate metabolic process	35/969	394/18800	0.00125638	0.0280281	0.0238223	MLXIPL/HK3/PID1/NME3/UPP1/SLC2A6/ATP5F1D/G6PD/ANTKMT/TGFB1/MVD/PFKP/ACOT7/ABCD1/NT5C/SLC25A1/VPS9D1/ADCY7/GALK1/ARL2/PFKL/IMPDH1/GUK1/SIRT6/EIF6/MVK/SLC26A1/ATP6V0C/NUDT18/DGAT1/APRT/JMJD8/ENO3/NUDT8/UCKL1	35	5.91608
BP	GO:1903321	negative regulation of protein modification by small protein conjugation or removal	13/969	96/18800	0.00127218	0.0282577	0.0240174	PRR7/ADGRB1/RPS15/ISG15/TSPO/OTUB1/LIMK1/VPS28/PARP10/AKT1/CDK5/HMG20B/ARRB2	13	3.60555
BP	GO:0010506	regulation of autophagy	31/969	336/18800	0.00127917	0.0282906	0.0240453	HMOX1/PYCARD/ATP6V0D2/ENDOG/NRBP2/TSPO/ATP13A2/TFEB/TP53INP2/ATP6V0E2/TICAM1/CAPNS1/CPTP/AKT1/OSBPL7/WASHC1/ATP6V0B/CTSA/STING1/ATP6V0C/WDR6/QSOX1/CDK5/ATP6V0D1/NOD2/CAPN1/STK11/TECPR1/GPSM1/WDR24/SREBF1	31	5.56776
BP	GO:0032535	regulation of cellular component size	32/969	351/18800	0.0013102	0.0287884	0.0244685	PYCARD/L1CAM/ARHGAP4/CAPG/PLXNA3/TRPV4/TWF2/CORO1A/NTN1/ATP13A2/UCN/GDI1/LIMK1/SLC12A8/HCK/FLII/WAS/PRKCD/LAMTOR4/NAA80/SH3BP1/KCNN4/MYADM/SLC12A9/CDK5/PPP1CA/RILP/FN1/MLST8/PFN1/SLC12A7/TRIM46	32	5.65685
BP	GO:0070230	positive regulation of lymphocyte apoptotic process	5/969	17/18800	0.00132463	0.0287884	0.0244685	ADAM8/PDCD1/PRELID1/LGALS9/BAX	5	2.23607
BP	GO:0090594	inflammatory response to wounding	5/969	17/18800	0.00132463	0.0287884	0.0244685	HMOX1/TIMP1/ALOX5/TGFB1/GRN	5	2.23607
BP	GO:0098962	regulation of postsynaptic neurotransmitter receptor activity	5/969	17/18800	0.00132463	0.0287884	0.0244685	NPTX2/CACNG4/BEGAIN/NPTX1/SRC	5	2.23607
BP	GO:0070665	positive regulation of leukocyte proliferation	18/969	158/18800	0.00133206	0.0287884	0.0244685	TNFRSF4/EBI3/CDKN1A/IL2RA/LILRB2/PYCARD/IL12RB1/CORO1A/CCDC88B/LGALS9/TICAM1/BCL6/TYK2/CD80/ZAP70/RASAL3/CD74/HAVCR2	18	4.24264
BP	GO:0001910	regulation of leukocyte mediated cytotoxicity	12/969	85/18800	0.00133879	0.0287884	0.0244685	TYROBP/LILRB1/IL12RB1/ITGAM/SPI1/LGALS9/PIK3R6/RIPK3/GFER/ARRB2/HAVCR2/FCGR2B	12	3.4641
BP	GO:0048002	antigen processing and presentation of peptide antigen	10/969	63/18800	0.00134095	0.0287884	0.0244685	IFI30/SLC11A1/PYCARD/CTSD/CTSL/HLA-DQB2/FCER1G/CD74/TAPBPL/FCGR2B	10	3.16228
BP	GO:0045860	positive regulation of protein kinase activity	35/969	396/18800	0.00137051	0.0292148	0.0248309	ADRA2B/ADAM8/CDKN1A/NCF1/DOCK3/SLC11A1/TELO2/THBS1/TGFB1/SOCS1/FCGR1A/UNC119/UCN/NEURL1/IRAK1/MAPRE3/FZD8/MAP3K10/CSK/CIB1/PRKCD/FGD2/AKT1/PIK3R6/CCND3/MAP3K11/CAMKK1/RIPK3/CDK5/NOD2/STK11/SRC/MLST8/DGKQ/HRAS	35	5.91608
BP	GO:0032956	regulation of actin cytoskeleton organization	32/969	352/18800	0.0013722	0.0292148	0.0248309	ABI3/S100A10/PYCARD/CAPG/RHOG/TWF2/CORO1A/FLNA/ARHGDIA/RHPN1/LIMK1/CORO1B/HCK/FLII/RHOF/WAS/PRKCD/NAA80/FHOD1/SH3BP1/PHPT1/APOA1/MYADM/RHOB/RHOC/CDK5/PICK1/MLST8/CDK10/PFN1/ARHGEF19/HRAS	32	5.65685
BP	GO:0002532	production of molecular mediator involved in inflammatory response	13/969	97/18800	0.00140127	0.0296541	0.0252043	NCF1/PYCARD/CARD9/ALOX5/P2RX1/ABCD1/ADCY7/PER1/TICAM1/GRN/PLD3/NOD2/GPSM3	13	3.60555
BP	GO:0001911	negative regulation of leukocyte mediated cytotoxicity	6/969	25/18800	0.0014044	0.0296541	0.0252043	LILRB1/LGALS9/GFER/ARRB2/HAVCR2/FCGR2B	6	2.44949
BP	GO:0070997	neuron death	32/969	353/18800	0.00143674	0.0302127	0.0256791	C1QA/ADAM8/CCL3/GPX1/HMOX1/NTRK1/TYROBP/TMEM259/G6PD/ENDOG/CEBPB/NRBP2/CORO1A/ATP13A2/ITGAM/UCN/TNFRSF1B/ITGB2/NSMF/AKT1/KIR3DL2/TYRO3/GRN/MAP3K11/CDK5/GFER/DHCR24/ARRB2/HSF1/BAX/FCGR2B/HRAS	32	5.65685
BP	GO:0002312	B cell activation involved in immune response	12/969	86/18800	0.00148447	0.0308039	0.0261815	NKX2-3/LGALS1/BCL3/CD19/TGFB1/SPI1/LFNG/BCL6/BATF/PARP3/STAT6/FCGR2B	12	3.4641
BP	GO:0002335	mature B cell differentiation	7/969	34/18800	0.00149621	0.0308039	0.0261815	NKX2-3/LGALS1/BCL3/CD19/SPI1/LFNG/FCGR2B	7	2.64575
BP	GO:0033006	regulation of mast cell activation involved in immune response	7/969	34/18800	0.00149621	0.0308039	0.0261815	HMOX1/PTPN6/FGR/GATA2/STXBP2/LGALS9/UNC13D	7	2.64575
BP	GO:0048536	spleen development	7/969	34/18800	0.00149621	0.0308039	0.0261815	NKX2-3/HOXB4/CDKN2B/BCL3/NFKB2/RIPK3/PKN1	7	2.64575
BP	GO:0090322	regulation of superoxide metabolic process	7/969	34/18800	0.00149621	0.0308039	0.0261815	TYROBP/CYBA/TGFB1/ITGAM/ITGB2/PRKCD/GNAI2	7	2.64575
BP	GO:0043122	regulation of I-kappaB kinase/NF-kappaB signaling	25/969	254/18800	0.00150624	0.0308039	0.0261815	LGALS1/SECTM1/HMOX1/PYCARD/CARD9/CARD19/INAVA/PIDD1/FLNA/IRAK1/NFKBIB/MIB2/LGALS9/PER1/TICAM1/TRADD/TNIP2/SHARPIN/RHOC/RBCK1/NOD2/IRF3/JMJD8/CCDC22/CD74	25	5
BP	GO:0031348	negative regulation of defense response	26/969	268/18800	0.00150688	0.0308039	0.0261815	PTGIS/IL2RA/VSIG4/GPX1/LILRB1/ALOX5/FGR/RHBDF2/ISG15/TNFRSF1B/HCK/LGALS9/PRKCD/TYRO3/GRN/APOA1/MVK/SHARPIN/FURIN/GFER/NOD2/ARRB2/LDLR/SRC/HAVCR2/FCGR2B	26	5.09902
BP	GO:0045670	regulation of osteoclast differentiation	10/969	64/18800	0.00151726	0.0308655	0.0262339	CCL3/MAFB/TYROBP/LILRB1/CEBPB/LILRB3/TCTA/TFE3/ESRRA/GPR55	10	3.16228
BP	GO:0002228	natural killer cell mediated immunity	11/969	75/18800	0.00153059	0.0308655	0.0262339	ULBP2/LILRB1/PTPN6/CORO1A/LGALS9/UNC13D/PIK3R6/PLEKHM2/GFER/ARRB2/HAVCR2	11	3.31662
BP	GO:0002437	inflammatory response to antigenic stimulus	11/969	75/18800	0.00153059	0.0308655	0.0262339	IL2RA/GPX1/CD68/FGR/RHBDF2/FCGR1A/HCK/FURIN/NOD2/SRC/FCGR2B	11	3.31662
BP	GO:0070372	regulation of ERK1 and ERK2 cascade	29/969	311/18800	0.0015363	0.0308655	0.0262339	ROS1/CAVIN3/RRAS/CCL3/GPBAR1/NECAB2/PYCARD/CARD9/NTRK1/ABCA7/PTPN6/RGS14/TRPV4/PSCA/TGFB1/C5AR1/LGALS9/CSK/CIB1/C5AR2/NOD2/FN1/ARRB2/GNAI2/SRC/GPR55/CD74/HAVCR2/HRAS	29	5.38516
BP	GO:0002718	regulation of cytokine production involved in immune response	13/969	98/18800	0.00154106	0.0308655	0.0262339	HMOX1/CLC/LILRB1/INAVA/TGFB1/IL1R1/TNFRSF1B/TICAM1/BCL6/ARID5A/APOA1/NOD2/CD74	13	3.60555
BP	GO:0009259	ribonucleotide metabolic process	34/969	384/18800	0.00154598	0.0308655	0.0262339	MLXIPL/HK3/PID1/NME3/UPP1/SLC2A6/ATP5F1D/ANTKMT/TGFB1/MVD/PFKP/ACOT7/ABCD1/NT5C/SLC25A1/VPS9D1/ADCY7/GALK1/ARL2/PFKL/IMPDH1/GUK1/SIRT6/EIF6/MVK/SLC26A1/ATP6V0C/NUDT18/DGAT1/APRT/JMJD8/ENO3/NUDT8/UCKL1	34	5.83095
BP	GO:0031346	positive regulation of cell projection organization	31/969	341/18800	0.00161705	0.0321467	0.0273228	DPYSL3/PLXNB3/L1CAM/NTRK1/ENPP2/KCTD17/PLXNB2/PLXNA3/PPP1R35/TWF2/FLNA/NTN1/NEURL1/GDI1/LIMK1/CORO1B/PLXNA2/DVL1/SF3A2/KAT2A/KATNB1/GRN/WASHC1/PPP2R5B/FN1/STK11/SRC/WRAP73/PFN1/CAMK1D/HRAS	31	5.56776
BP	GO:0002823	negative regulation of adaptive immune response based on somatic recombination of immune receptors built from immunoglobulin superfamily domains	9/969	54/18800	0.00162268	0.0321467	0.0273228	IL4I1/LILRB1/PTPN6/BCL6/PARP3/ZBTB7B/NOD2/HAVCR2/FCGR2B	9	3
BP	GO:0010821	regulation of mitochondrion organization	17/969	148/18800	0.00163639	0.0322936	0.0274477	LMNA/PID1/GPX1/PYCARD/CHCHD10/INF2/ENDOG/TSPO/PRELID1/RHOT2/ATP13A2/PLSCR3/AKT1/ARRB2/BAX/SREBF1/BBC3	17	4.12311
BP	GO:0048732	gland development	37/969	431/18800	0.00170223	0.0334641	0.0284426	GLI2/NKX2-3/PRL/TBX3/ONECUT2/ZNF703/CRIP1/GPX1/HMOX1/MAFB/CDKN2B/CEBPB/RPS15/TGFB1/TSPO/NTN1/GATA2/NEURL1/RARA/FASN/LAMA5/ORAI1/UCP2/AKT1/LY6E/FPGS/APOA1/ZBTB7B/RIPK3/GFER/APRT/STAT6/CAPN1/HLX/BAX/STK11/SRC	37	6.08276
BP	GO:0042093	T-helper cell differentiation	10/969	65/18800	0.00171192	0.0335263	0.0284954	BCL3/IL12RB1/RARA/BCL6/BATF/CD80/ZBTB7B/ZFPM1/STAT6/HLX	10	3.16228
BP	GO:0043123	positive regulation of I-kappaB kinase/NF-kappaB signaling	20/969	188/18800	0.0017239	0.0336325	0.0285857	LGALS1/SECTM1/HMOX1/CARD9/INAVA/FLNA/IRAK1/MIB2/LGALS9/TICAM1/TRADD/TNIP2/SHARPIN/RHOC/RBCK1/NOD2/IRF3/JMJD8/CCDC22/CD74	20	4.47214
BP	GO:0002281	macrophage activation involved in immune response	5/969	18/18800	0.00175693	0.0338903	0.0288048	TYROBP/SBNO2/TICAM1/GRN/HAVCR2	5	2.23607
BP	GO:0031643	positive regulation of myelination	5/969	18/18800	0.00175693	0.0338903	0.0288048	EGR2/ITGAX/TNFRSF1B/TPPP/MYRF	5	2.23607
BP	GO:0043217	myelin maintenance	5/969	18/18800	0.00175693	0.0338903	0.0288048	EPB41L3/PLEC/ABCD1/MYRF/AKT1	5	2.23607
BP	GO:0002446	neutrophil mediated immunity	7/969	35/18800	0.00178826	0.0343655	0.0292087	CARD9/TREM1/ITGAM/SPI1/STXBP2/ITGB2/PTAFR	7	2.64575
BP	GO:0031341	regulation of cell killing	13/969	100/18800	0.00185541	0.0355228	0.0301923	TYROBP/LILRB1/IL12RB1/CFH/ITGAM/SPI1/LGALS9/PIK3R6/RIPK3/GFER/ARRB2/HAVCR2/FCGR2B	13	3.60555
BP	GO:0032720	negative regulation of tumor necrosis factor production	11/969	77/18800	0.00190183	0.0360545	0.0306442	VSIR/BCL3/LILRB1/PTPN6/TSPO/RARA/LGALS9/C5AR2/NOD2/ARRB2/HAVCR2	11	3.31662
BP	GO:0050772	positive regulation of axonogenesis	11/969	77/18800	0.00190183	0.0360545	0.0306442	PLXNB3/L1CAM/PLXNB2/PLXNA3/TWF2/NTN1/GDI1/LIMK1/PLXNA2/FN1/STK11	11	3.31662
BP	GO:0002861	regulation of inflammatory response to antigenic stimulus	8/969	45/18800	0.00190426	0.0360545	0.0306442	GPX1/FGR/RHBDF2/HCK/FURIN/NOD2/SRC/FCGR2B	8	2.82843
BP	GO:2000514	regulation of CD4-positive, alpha-beta T cell activation	10/969	66/18800	0.0019263	0.0363378	0.030885	VSIR/IL12RB1/SOCS1/RARA/LGALS9/BCL6/CD80/ZBTB7B/HLX/CD83	10	3.16228
BP	GO:0050731	positive regulation of peptidyl-tyrosine phosphorylation	20/969	190/18800	0.0019565	0.0367708	0.0312531	CSPG4/TNFRSF18/NCF1/DOCK3/ENPP2/TGFB1/FCGR1A/UNC119/NEURL1/CD80/ARL2BP/EHD4/NOD2/TNK2/ARRB2/HSF1/SRC/MLST8/CD74/DGKQ	20	4.47214
BP	GO:0016197	endosomal transport	23/969	231/18800	0.0019636	0.0367708	0.0312531	WASH6P/SORT1/CALY/HGS/RNF126/VPS28/PHETA1/SGSM2/RAB11B/WAS/WASHC1/STX10/SLC66A2/EHD4/EHD3/RILP/CHMP1A/PLEKHJ1/PTPN23/CCDC22/TBC1D17/ATP6AP1/VPS16	23	4.79583
BP	GO:0008630	intrinsic apoptotic signaling pathway in response to DNA damage	13/969	101/18800	0.00203139	0.037902	0.0322145	CRIP1/CDKN1A/HMOX1/PYCARD/BCL3/ZNF385A/TP73/PHLDA3/TNFRSF1B/BCL2A1/BAX/CDKN2D/CD74	13	3.60555
BP	GO:0001836	release of cytochrome c from mitochondria	9/969	56/18800	0.00210888	0.0390637	0.0332019	LMNA/GPX1/PYCARD/PRELID1/PLSCR3/AKT1/ARRB2/BAX/BBC3	9	3
BP	GO:0060337	type I interferon signaling pathway	9/969	56/18800	0.00210888	0.0390637	0.0332019	PTPN6/ISG15/IRAK1/TYK2/IFITM2/CDC37/STING1/IRF3/IRF7	9	3
BP	GO:0045066	regulatory T cell differentiation	7/969	36/18800	0.00212267	0.0391778	0.0332989	VSIR/IL4I1/LILRB2/SOCS1/KAT2A/LGALS9/BCL6	7	2.64575
BP	GO:2000108	positive regulation of leukocyte apoptotic process	6/969	27/18800	0.0021495	0.0395167	0.0335869	ADAM8/CDKN2A/PDCD1/PRELID1/LGALS9/BAX	6	2.44949
BP	GO:0046637	regulation of alpha-beta T cell differentiation	10/969	67/18800	0.00216183	0.0395167	0.0335869	IL12RB1/SOCS1/RARA/LGALS9/BCL6/CD80/ZBTB7B/ZAP70/HLX/CD83	10	3.16228
BP	GO:0055076	transition metal ion homeostasis	16/969	139/18800	0.00216414	0.0395167	0.0335869	MT1G/SCO2/HMOX1/SLC11A1/FTH1/MT2A/BOLA2B/ATP13A2/MT1X/ANKRD9/SLC39A4/FTL/ATP6V0D1/SLC39A13/CCDC22/ATP6AP1	16	4
BP	GO:0045953	negative regulation of natural killer cell mediated cytotoxicity	5/969	19/18800	0.00228422	0.0415615	0.0353248	LILRB1/LGALS9/GFER/ARRB2/HAVCR2	5	2.23607
BP	GO:0070374	positive regulation of ERK1 and ERK2 cascade	22/969	220/18800	0.00230394	0.0417721	0.0355038	CAVIN3/CCL3/GPBAR1/NECAB2/PYCARD/CARD9/NTRK1/ABCA7/TRPV4/TGFB1/C5AR1/LGALS9/CIB1/C5AR2/NOD2/ARRB2/GNAI2/SRC/GPR55/CD74/HAVCR2/HRAS	22	4.69042
BP	GO:1903556	negative regulation of tumor necrosis factor superfamily cytokine production	11/969	79/18800	0.00234324	0.0423351	0.0359824	VSIR/BCL3/LILRB1/PTPN6/TSPO/RARA/LGALS9/C5AR2/NOD2/ARRB2/HAVCR2	11	3.31662
BP	GO:0070228	regulation of lymphocyte apoptotic process	9/969	57/18800	0.00239203	0.0428999	0.0364624	ADAM8/PDCD1/PRELID1/LGALS9/LGALS3/BCL6/RIPK3/BAX/CD74	9	3
BP	GO:0061180	mammary gland epithelium development	10/969	68/18800	0.00241997	0.0428999	0.0364624	TBX3/ZNF703/GPX1/CEBPB/NTN1/ORAI1/AKT1/STAT6/BAX/SRC	10	3.16228
BP	GO:0009135	purine nucleoside diphosphate metabolic process	13/969	103/18800	0.00242467	0.0428999	0.0364624	MLXIPL/HK3/SLC2A6/PFKP/GALK1/ARL2/PFKL/GUK1/SIRT6/EIF6/NUDT18/JMJD8/ENO3	13	3.60555
BP	GO:0009179	purine ribonucleoside diphosphate metabolic process	13/969	103/18800	0.00242467	0.0428999	0.0364624	MLXIPL/HK3/SLC2A6/PFKP/GALK1/ARL2/PFKL/GUK1/SIRT6/EIF6/NUDT18/JMJD8/ENO3	13	3.60555
BP	GO:0042102	positive regulation of T cell proliferation	13/969	103/18800	0.00242467	0.0428999	0.0364624	EBI3/IL2RA/LILRB2/PYCARD/IL12RB1/CORO1A/CCDC88B/LGALS9/TYK2/CD80/ZAP70/RASAL3/HAVCR2	13	3.60555
BP	GO:1905477	positive regulation of protein localization to membrane	13/969	103/18800	0.00242467	0.0428999	0.0364624	AGR2/NECAB2/STAC/RHOG/ZDHHC8/ITGAM/ITGB2/LGALS3/CIB1/AKT1/CDK5/BBC3/HRAS	13	3.60555
BP	GO:0097191	extrinsic apoptotic signaling pathway	22/969	221/18800	0.00243776	0.0429833	0.0365333	LMNA/GPX1/HMOX1/PYCARD/THBS1/TNFSF12/SORT1/PIDD1/TGFB1/SPI1/PELI3/TNFRSF1B/TNFRSF12A/BCL2A1/LGALS3/CIB1/TRADD/AKT1/RBCK1/PPP1CA/BAX/SRC	22	4.69042
BP	GO:0002700	regulation of production of molecular mediator of immune response	18/969	167/18800	0.0024792	0.0431375	0.0366643	TNFRSF4/HMOX1/CLC/LILRB1/INAVA/TGFB1/IL1R1/TNFRSF1B/TICAM1/BCL6/ARID5A/APOA1/PARP3/NOD2/STAT6/PKN1/CD74/FCGR2B	18	4.24264
BP	GO:0002887	negative regulation of myeloid leukocyte mediated immunity	4/969	12/18800	0.00248843	0.0431375	0.0366643	HMOX1/SPI1/LGALS9/FCGR2B	4	2
BP	GO:0071635	negative regulation of transforming growth factor beta production	4/969	12/18800	0.00248843	0.0431375	0.0366643	TYROBP/LILRB1/FURIN/FN1	4	2
BP	GO:0045730	respiratory burst	7/969	37/18800	0.00250339	0.0431375	0.0366643	NCF1/SLC11A1/CYBA/NOXA1/HCK/GRN/CAMK1D	7	2.64575
BP	GO:0046640	regulation of alpha-beta T cell proliferation	7/969	37/18800	0.00250339	0.0431375	0.0366643	EBI3/VSIR/LGALS9/TYK2/ZBTB7B/ZAP70/RASAL3	7	2.64575
BP	GO:0071276	cellular response to cadmium ion	7/969	37/18800	0.00250339	0.0431375	0.0366643	MT1G/NCF1/HMOX1/MT2A/MT1X/AKT1/HSF1	7	2.64575
BP	GO:0038061	NIK/NF-kappaB signaling	16/969	141/18800	0.00250535	0.0431375	0.0366643	PTP4A3/CD14/C1QTNF4/BCL3/NFKB2/SPI1/IRAK1/LGALS9/TRADD/AKT1/RIPK3/C20orf27/RBCK1/ACTN4/NOD2/HAVCR2	16	4
BP	GO:0090066	regulation of anatomical structure size	40/969	487/18800	0.00253293	0.0432469	0.0367573	ADRA2B/GPX1/PYCARD/L1CAM/HTR7/ARHGAP4/CAPG/PLXNA3/TRPV4/EDN2/TWF2/CORO1A/P2RX1/NTN1/ATP13A2/UCN/GDI1/KLF2/LIMK1/SLC12A8/HCK/FLII/SCPEP1/WAS/PRKCD/LAMTOR4/NAA80/SH3BP1/KCNN4/MYADM/SLC12A9/CDK5/PPP1CA/RILP/FN1/PLOD3/MLST8/PFN1/SLC12A7/TRIM46	40	6.32456
BP	GO:0001774	microglial cell activation	8/969	47/18800	0.00253699	0.0432469	0.0367573	C1QA/CCL3/TYROBP/C5AR1/ITGAM/ITGB2/GRN/LDLR	8	2.82843
BP	GO:0097028	dendritic cell differentiation	8/969	47/18800	0.00253699	0.0432469	0.0367573	LILRB2/BATF2/LILRB1/CEBPB/SPI1/LGALS9/BATF/FCGR2B	8	2.82843
BP	GO:0009150	purine ribonucleotide metabolic process	32/969	366/18800	0.00254798	0.0432903	0.0367942	MLXIPL/HK3/PID1/NME3/SLC2A6/ATP5F1D/ANTKMT/TGFB1/MVD/PFKP/ACOT7/ABCD1/NT5C/SLC25A1/VPS9D1/ADCY7/GALK1/ARL2/PFKL/IMPDH1/GUK1/SIRT6/EIF6/MVK/SLC26A1/ATP6V0C/NUDT18/DGAT1/APRT/JMJD8/ENO3/NUDT8	32	5.65685
BP	GO:0031342	negative regulation of cell killing	6/969	28/18800	0.00261809	0.0443347	0.0376819	LILRB1/LGALS9/GFER/ARRB2/HAVCR2/FCGR2B	6	2.44949
BP	GO:0043550	regulation of lipid kinase activity	10/969	69/18800	0.00270225	0.0454745	0.0386507	CD19/FGR/TGFB1/CISH/SOCS1/PIK3R6/WASHC1/WDR81/NOD2/SRC	10	3.16228
BP	GO:0071357	cellular response to type I interferon	9/969	58/18800	0.00270453	0.0454745	0.0386507	PTPN6/ISG15/IRAK1/TYK2/IFITM2/CDC37/STING1/IRF3/IRF7	9	3
BP	GO:0051924	regulation of calcium ion transport	24/969	251/18800	0.00271199	0.0454745	0.0386507	JPH1/CCL3/LILRB2/CXCL11/GPR35/STAC/LILRB1/PTPN6/G6PD/CYBA/CD19/CORO1A/TSPO/P2RX1/UCN/LGALS3/ORAI1/CDK5/EHD3/JPH4/ARRB2/GNAI2/BAX/RRAD	24	4.89898
BP	GO:0050728	negative regulation of inflammatory response	19/969	182/18800	0.00274919	0.0459482	0.0390533	PTGIS/IL2RA/GPX1/ALOX5/FGR/RHBDF2/TNFRSF1B/HCK/PRKCD/TYRO3/GRN/APOA1/MVK/SHARPIN/FURIN/NOD2/LDLR/SRC/FCGR2B	19	4.3589
BP	GO:0006096	glycolytic process	11/969	81/18800	0.00286413	0.0472003	0.0401175	MLXIPL/HK3/SLC2A6/PFKP/GALK1/ARL2/PFKL/SIRT6/EIF6/JMJD8/ENO3	11	3.31662
BP	GO:0045862	positive regulation of proteolysis	32/969	369/18800	0.00289	0.0472003	0.0401175	ADAM8/F12/VSIR/S100A10/PYCARD/PRR7/CARD9/CTSD/TMEM259/PIDD1/ANXA2/PRELID1/P2RX1/ELOB/ADRM1/STUB1/TNFRSF1B/ATP2A3/DVL1/LGALS9/AKT1/SIRT6/AURKAIP1/OSBPL7/GRN/FURIN/FN1/HSF1/BAX/SRC/CCDC22/BBC3	32	5.65685
BP	GO:1903531	negative regulation of secretion by cell	16/969	143/18800	0.00289011	0.0472003	0.0401175	ADRA2B/HMOX1/FAM3D/LILRB1/RAB11FIP5/RHBDF2/SPI1/UCN/TNFRSF1B/LGALS9/PFKL/UCP2/PIM3/GNAI2/SREBF1/FCGR2B	16	4
BP	GO:0031641	regulation of myelination	8/969	48/18800	0.00290949	0.0472003	0.0401175	TYMP/EGR2/ITGAX/TNFRSF1B/RARA/TPPP/MYRF/AKT1	8	2.82843
BP	GO:0045185	maintenance of protein location	12/969	93/18800	0.00291243	0.0472003	0.0401175	CHCHD10/TWF2/TSPO/FLNA/ARL2/NFKBIB/AKT1/NFKBIE/ARL2BP/CDK5/NRROS/CCDC22	12	3.4641
BP	GO:0002643	regulation of tolerance induction	5/969	20/18800	0.00291783	0.0472003	0.0401175	IL2RA/LILRB2/CLC/PDCD1/HAVCR2	5	2.23607
BP	GO:0002716	negative regulation of natural killer cell mediated immunity	5/969	20/18800	0.00291783	0.0472003	0.0401175	LILRB1/LGALS9/GFER/ARRB2/HAVCR2	5	2.23607
BP	GO:0043373	CD4-positive, alpha-beta T cell lineage commitment	5/969	20/18800	0.00291783	0.0472003	0.0401175	CTSL/IL12RB1/BATF/ZFPM1/STAT6	5	2.23607
BP	GO:0090201	negative regulation of release of cytochrome c from mitochondria	5/969	20/18800	0.00291783	0.0472003	0.0401175	LMNA/GPX1/PRELID1/AKT1/ARRB2	5	2.23607
BP	GO:1901652	response to peptide	40/969	491/18800	0.00292517	0.0472003	0.0401175	PID1/EGR2/CYSLTR2/CARD9/INAVA/SORT1/TIMP1/CYBA/TRPV4/GDF15/SOCS1/KLF2/SLC27A4/KCNQ1/CSK/UCP2/PRKCD/AKT1/TYK2/CAPN10/EIF6/ZBTB7B/CCND3/JUND/INSRR/CDK5/TRIM16/GFER/APRT/NOD2/INPPL1/STAT6/GNAI2/HSF1/SH2B2/ESRRA/STK11/SRC/SREBF1/FCGR2B	40	6.32456
BP	GO:0002478	antigen processing and presentation of exogenous peptide antigen	7/969	38/18800	0.00293449	0.0472003	0.0401175	IFI30/CTSD/CTSL/HLA-DQB2/FCER1G/CD74/FCGR2B	7	2.64575
BP	GO:0002701	negative regulation of production of molecular mediator of immune response	7/969	38/18800	0.00293449	0.0472003	0.0401175	HMOX1/LILRB1/TGFB1/BCL6/APOA1/PARP3/FCGR2B	7	2.64575
BP	GO:0002820	negative regulation of adaptive immune response	9/969	59/18800	0.00304847	0.0488803	0.0415455	IL4I1/LILRB1/PTPN6/BCL6/PARP3/ZBTB7B/NOD2/HAVCR2/FCGR2B	9	3
BP	GO:0006757	ATP generation from ADP	11/969	82/18800	0.00315747	0.0498778	0.0423933	MLXIPL/HK3/SLC2A6/PFKP/GALK1/ARL2/PFKL/SIRT6/EIF6/JMJD8/ENO3	11	3.31662
BP	GO:0001773	myeloid dendritic cell activation	6/969	29/18800	0.00315929	0.0498778	0.0423933	BATF2/PYCARD/SPI1/BATF/TSPAN32/HAVCR2	6	2.44949
BP	GO:0002313	mature B cell differentiation involved in immune response	6/969	29/18800	0.00315929	0.0498778	0.0423933	NKX2-3/LGALS1/BCL3/SPI1/LFNG/FCGR2B	6	2.44949
BP	GO:0048265	response to pain	6/969	29/18800	0.00315929	0.0498778	0.0423933	SCN9A/NTRK1/THBS1/TSPO/UCN/AKT1	6	2.44949
BP	GO:0061082	myeloid leukocyte cytokine production	6/969	29/18800	0.00315929	0.0498778	0.0423933	HMOX1/LILRB1/TGFB1/TICAM1/BCL6/CD74	6	2.44949
BP	GO:0002690	positive regulation of leukocyte chemotaxis	12/969	94/18800	0.00318593	0.0501442	0.0426196	CCL3/THBS1/TRPV4/EDN2/C5AR1/ZNF580/C3AR1/SPI1/LGALS9/GPSM3/CAMK1D/CD74	12	3.4641
BP	GO:0051928	positive regulation of calcium ion transport	14/969	119/18800	0.00326028	0.0511575	0.043481	CCL3/CXCL11/STAC/G6PD/CD19/TSPO/P2RX1/UCN/LGALS3/ORAI1/CDK5/EHD3/ARRB2/BAX	14	3.74166
BP	GO:0016241	regulation of macroautophagy	17/969	158/18800	0.00328132	0.0513307	0.0436281	HMOX1/ATP6V0D2/NRBP2/ATP13A2/ATP6V0E2/CAPNS1/AKT1/ATP6V0B/STING1/ATP6V0C/QSOX1/CDK5/ATP6V0D1/NOD2/CAPN1/TECPR1/GPSM1	17	4.12311
BP	GO:0045058	T cell selection	8/969	49/18800	0.00332323	0.0518282	0.044051	CTSL/IL12RB1/BATF/ZFPM1/ZAP70/STAT6/STK11/CD74	8	2.82843
BP	GO:0043029	T cell homeostasis	7/969	39/18800	0.00342018	0.0526674	0.0447642	TCIRG1/IL2RA/CORO1A/LGALS9/AKT1/RIPK3/BAX	7	2.64575
BP	GO:0097242	amyloid-beta clearance	7/969	39/18800	0.00342018	0.0526674	0.0447642	MSR1/ABCA7/C5AR1/ITGAM/ITGB2/RAB11B/LDLR	7	2.64575
BP	GO:0032494	response to peptidoglycan	4/969	13/18800	0.00344889	0.0526674	0.0447642	CARD9/INAVA/C5AR1/NOD2	4	2
BP	GO:0061620	glycolytic process through glucose-6-phosphate	4/969	13/18800	0.00344889	0.0526674	0.0447642	HK3/PFKP/GALK1/PFKL	4	2
BP	GO:0070234	positive regulation of T cell apoptotic process	4/969	13/18800	0.00344889	0.0526674	0.0447642	ADAM8/PDCD1/PRELID1/LGALS9	4	2
BP	GO:1900426	positive regulation of defense response to bacterium	4/969	13/18800	0.00344889	0.0526674	0.0447642	CYBA/GRN/NOD2/HAVCR2	4	2
BP	GO:1905874	regulation of postsynaptic density organization	4/969	13/18800	0.00344889	0.0526674	0.0447642	ABI3/LILRB2/NPTX1/LRFN4	4	2
BP	GO:1902600	proton transmembrane transport	15/969	133/18800	0.0035683	0.0543292	0.0461767	TCIRG1/ATP6V0D2/NOX5/ANTKMT/RNASEK/SLC25A22/SLC22A18/COX8A/ATP6V0E2/UQCRC1/UCP2/ATP6V0D1/ACTN4/MFSD3/NDUFS7	15	3.87298
BP	GO:0030220	platelet formation	5/969	21/18800	0.0036692	0.0555358	0.0472022	PTPN6/ZNF385A/NBEAL2/CIB1/ZFPM1	5	2.23607
BP	GO:0150146	cell junction disassembly	5/969	21/18800	0.0036692	0.0555358	0.0472022	C1QA/C1QC/C1QB/ITGAM/CDK5	5	2.23607
BP	GO:0006006	glucose metabolic process	20/969	201/18800	0.00376386	0.0563991	0.0479359	PHLDA2/HK3/G6PD/PFKP/PGP/SLC25A1/GAA/KCNQ1/KAT2A/PFKL/AKT1/BCKDK/BRAT1/DCXR/PPP1CA/INPPL1/STK11/SRC/DGKQ/CRTC2	20	4.47214
BP	GO:0045671	negative regulation of osteoclast differentiation	6/969	30/18800	0.00377968	0.0563991	0.0479359	CCL3/MAFB/LILRB1/LILRB3/TCTA/GPR55	6	2.44949
BP	GO:0002269	leukocyte activation involved in inflammatory response	8/969	50/18800	0.00378119	0.0563991	0.0479359	C1QA/CCL3/TYROBP/C5AR1/ITGAM/ITGB2/GRN/LDLR	8	2.82843
BP	GO:0034332	adherens junction organization	8/969	50/18800	0.00378119	0.0563991	0.0479359	ZNF703/PLEC/INAVA/CSK/CDH24/PIP5K1C/PTPN23/SRC	8	2.82843
BP	GO:1903307	positive regulation of regulated secretory pathway	8/969	50/18800	0.00378119	0.0563991	0.0479359	FGR/GATA2/ITGAM/ITGB2/UNC13D/HYAL3/CDK5/PTAFR	8	2.82843
BP	GO:0032091	negative regulation of protein binding	12/969	96/18800	0.0037952	0.056444	0.0479742	XIRP1/CDKN1A/ADAM15/STUB1/ATP2A3/DVL1/PRKCD/AKT1/ZFPM1/PPP1CA/ARRB2/BAX	12	3.4641
BP	GO:0046034	ATP metabolic process	25/969	273/18800	0.00396271	0.0582897	0.0495428	MLXIPL/HK3/PID1/SLC2A6/CHCHD10/ATP5F1D/ANTKMT/NDUFS8/TGFB1/TSPO/PFKP/ABCD1/VPS9D1/GALK1/ARL2/UQCRC1/PFKL/SIRT6/EIF6/ATP6V0C/NDUFB7/NDUFS7/NDUFV1/JMJD8/ENO3	25	5
BP	GO:0010863	positive regulation of phospholipase C activity	7/969	40/18800	0.00396474	0.0582897	0.0495428	RASGRP4/LPAR2/C5AR1/PLCB2/PTAFR/GPR55/HRAS	7	2.64575
BP	GO:0030866	cortical actin cytoskeleton organization	7/969	40/18800	0.00396474	0.0582897	0.0495428	EPB41L3/CAVIN3/PLEC/FMNL1/FHOD1/CDK5/LLGL1	7	2.64575
BP	GO:0046633	alpha-beta T cell proliferation	7/969	40/18800	0.00396474	0.0582897	0.0495428	EBI3/VSIR/LGALS9/TYK2/ZBTB7B/ZAP70/RASAL3	7	2.64575
BP	GO:0034446	substrate adhesion-dependent cell spreading	13/969	109/18800	0.00399345	0.058544	0.049759	S100A10/ITGB7/FLNA/FERMT3/UNC13D/LAMA5/CIB1/TYRO3/APOA1/MYADM/ACTN4/FN1/SRC	13	3.60555
BP	GO:0007265	Ras protein signal transduction	30/969	347/18800	0.00401239	0.058654	0.0498525	CDKN1A/RRAS/GPR35/NTRK1/DOK2/ARHGAP4/CDKN2A/RASGRP4/RHOG/NTN1/ARHGDIA/ARHGEF1/GDI1/LIMK1/CYTH4/WAS/BCL6/SH3BP1/IQSEC2/APOA1/RHOB/DHCR24/RASGRP2/RASAL3/LZTR1/RALGDS/RAB33A/GPR55/RGL2/HRAS	30	5.47723
BP	GO:0006816	calcium ion transport	35/969	424/18800	0.00420528	0.0612991	0.0521007	JPH1/TRPC4/CACNG4/CCL3/LILRB2/CXCL11/RYR1/GPR35/STAC/CACNA2D4/LILRB1/PTPN6/G6PD/CYBA/CD19/TRPV4/CORO1A/TSPO/ANXA2/P2RX1/MCOLN1/UCN/ATP2A3/LGALS3/ORAI1/CATSPER1/KCNN4/CDK5/EHD3/JPH4/CDH23/ARRB2/GNAI2/BAX/RRAD	35	5.91608
BP	GO:0006633	fatty acid biosynthetic process	17/969	162/18800	0.00424233	0.061664	0.0524108	MLXIPL/PTGIS/OLAH/FADS3/PTGDS/ALOX5/EDN2/ACOT7/GPX4/ABCD1/FASN/EIF6/APOA1/LTC4S/ACADVL/PTGES2/CD74	17	4.12311
BP	GO:0043277	apoptotic cell clearance	8/969	51/18800	0.00428641	0.0619537	0.0526571	C2/ADGRB1/TYROBP/THBS1/ABCA7/RHOG/RARA/TYRO3	8	2.82843
BP	GO:0071622	regulation of granulocyte chemotaxis	8/969	51/18800	0.00428641	0.0619537	0.0526571	THBS1/TRPV4/C5AR1/C3AR1/C5AR2/NOD2/CAMK1D/CD74	8	2.82843
BP	GO:1901222	regulation of NIK/NF-kappaB signaling	13/969	110/18800	0.00432077	0.062275	0.0529301	PTP4A3/CD14/C1QTNF4/BCL3/SPI1/IRAK1/LGALS9/TRADD/C20orf27/RBCK1/ACTN4/NOD2/HAVCR2	13	3.60555
BP	GO:0002230	positive regulation of defense response to virus by host	6/969	31/18800	0.00448596	0.0641333	0.0545096	PYCARD/LILRB1/IL12RB1/ZDHHC11/STING1/ZDHHC1	6	2.44949
BP	GO:0002507	tolerance induction	6/969	31/18800	0.00448596	0.0641333	0.0545096	IL2RA/LILRB2/CLC/PDCD1/LGALS9/HAVCR2	6	2.44949
BP	GO:0032602	chemokine production	12/969	98/18800	0.00449486	0.0641333	0.0545096	HMOX1/PYCARD/CARD9/TRPV4/TREM1/LGALS9/SIGIRR/TICAM1/ZFPM1/NOD2/CD74/HAVCR2	12	3.4641
BP	GO:0070371	ERK1 and ERK2 cascade	29/969	335/18800	0.00453705	0.0641333	0.0545096	ROS1/CAVIN3/RRAS/CCL3/GPBAR1/NECAB2/PYCARD/CARD9/NTRK1/ABCA7/PTPN6/RGS14/TRPV4/PSCA/TGFB1/C5AR1/LGALS9/CSK/CIB1/C5AR2/NOD2/FN1/ARRB2/GNAI2/SRC/GPR55/CD74/HAVCR2/HRAS	29	5.38516
BP	GO:0002363	alpha-beta T cell lineage commitment	5/969	22/18800	0.0045497	0.0641333	0.0545096	CTSL/IL12RB1/BATF/ZFPM1/STAT6	5	2.23607
BP	GO:0006925	inflammatory cell apoptotic process	5/969	22/18800	0.0045497	0.0641333	0.0545096	CTSL/CDKN2A/NOD2/IRF3/IRF7	5	2.23607
BP	GO:0036344	platelet morphogenesis	5/969	22/18800	0.0045497	0.0641333	0.0545096	PTPN6/ZNF385A/NBEAL2/CIB1/ZFPM1	5	2.23607
BP	GO:0043369	CD4-positive or CD8-positive, alpha-beta T cell lineage commitment	5/969	22/18800	0.0045497	0.0641333	0.0545096	CTSL/IL12RB1/BATF/ZFPM1/STAT6	5	2.23607
BP	GO:0032733	positive regulation of interleukin-10 production	7/969	41/18800	0.00457255	0.0642177	0.0545814	PYCARD/BCL3/INAVA/ISG15/LGALS9/NOD2/CD83	7	2.64575
BP	GO:0033627	cell adhesion mediated by integrin	11/969	86/18800	0.00458072	0.0642177	0.0545814	ITGAX/ITGA7/ITGB7/PTPN6/ITGA2B/ITGAM/FERMT3/ITGB2/ITGAE/CIB1/ITGAL	11	3.31662
BP	GO:0043301	negative regulation of leukocyte degranulation	4/969	14/18800	0.00463335	0.0646026	0.0549084	HMOX1/SPI1/LGALS9/FCGR2B	4	2
BP	GO:0061615	glycolytic process through fructose-6-phosphate	4/969	14/18800	0.00463335	0.0646026	0.0549084	HK3/PFKP/GALK1/PFKL	4	2
BP	GO:0051651	maintenance of location in cell	21/969	219/18800	0.00467634	0.0650252	0.0552677	JPH1/CCL3/CXCL11/RYR1/CHCHD10/PTPN6/CYBA/CD19/FTH1/TWF2/CORO1A/TSPO/MCOLN1/GAA/ARL2/AKT1/ARL2BP/FTL/CDK5/JPH4/BAX	21	4.58258
BP	GO:0002688	regulation of leukocyte chemotaxis	14/969	124/18800	0.00473625	0.0655032	0.0556739	CCL3/THBS1/TRPV4/EDN2/C5AR1/ZNF580/C3AR1/SPI1/LGALS9/C5AR2/NOD2/GPSM3/CAMK1D/CD74	14	3.74166
BP	GO:1904375	regulation of protein localization to cell periphery	14/969	124/18800	0.00473625	0.0655032	0.0556739	ABI3/PID1/AGR2/STAC/RHOG/TGFB1/ZDHHC8/CSK/LGALS3/CIB1/AKT1/IQSEC2/CDK5/HRAS	14	3.74166
BP	GO:0002279	mast cell activation involved in immune response	8/969	52/18800	0.00484199	0.0666065	0.0566117	HMOX1/PTGDS/PTPN6/FGR/GATA2/STXBP2/LGALS9/UNC13D	8	2.82843
BP	GO:0038093	Fc receptor signaling pathway	8/969	52/18800	0.00484199	0.0666065	0.0566117	MYO1G/FGR/FCER1G/LIMK1/HCK/PRKCD/SRC/FCGR2B	8	2.82843
BP	GO:0050878	regulation of body fluid levels	32/969	382/18800	0.00486209	0.0667043	0.0566948	STATH/PRL/ADRA2B/AGR2/F12/SERPINA1/THBS1/PLEC/PTPN6/ZNF385A/CYBA/TRPV4/CEL/FLNA/P2RX1/FCER1G/FERMT3/UCN/NEURL1/ITPK1/WAS/PRKCD/TYRO3/KCNN4/ZBTB7B/FIBP/APRT/FN1/GNAI2/SRC/TSPAN32/DGKQ	32	5.65685
BP	GO:0006165	nucleoside diphosphate phosphorylation	12/969	99/18800	0.00488144	0.0667911	0.0567685	MLXIPL/HK3/NME3/SLC2A6/PFKP/GALK1/ARL2/PFKL/SIRT6/EIF6/JMJD8/ENO3	12	3.4641
BP	GO:0002534	cytokine production involved in inflammatory response	10/969	75/18800	0.00499454	0.0679761	0.0577757	PYCARD/CARD9/ALOX5/ABCD1/ADCY7/PER1/TICAM1/PLD3/NOD2/GPSM3	10	3.16228
BP	GO:1900015	regulation of cytokine production involved in inflammatory response	10/969	75/18800	0.00499454	0.0679761	0.0577757	PYCARD/CARD9/ALOX5/ABCD1/ADCY7/PER1/TICAM1/PLD3/NOD2/GPSM3	10	3.16228
BP	GO:0009185	ribonucleoside diphosphate metabolic process	13/969	112/18800	0.00504025	0.0681963	0.0579629	MLXIPL/HK3/SLC2A6/PFKP/GALK1/ARL2/PFKL/GUK1/SIRT6/EIF6/NUDT18/JMJD8/ENO3	13	3.60555
BP	GO:0042060	wound healing	35/969	429/18800	0.00504701	0.0681963	0.0579629	ADRA2B/CDKN1A/F12/SERPINA1/GPX1/HMOX1/SLC11A1/CD151/MYOF/THBS1/PLEC/PTPN6/TIMP1/ALOX5/TGFB1/FLNA/P2RX1/GATA2/FCER1G/FERMT3/CORO1B/TNFRSF12A/ITPK1/WAS/PRKCD/TYRO3/RHOC/FIBP/FN1/CHMP1A/SRC/TSPAN32/ARHGEF19/DGKQ/HRAS	35	5.91608
BP	GO:0031644	regulation of nervous system process	15/969	138/18800	0.00505059	0.0681963	0.0579629	NPTX2/CACNG4/BEGAIN/TYMP/EGR2/ITGAX/CCL3/NPTX1/GPR35/TNFRSF1B/DVL1/TPPP/MYRF/PTAFR/SRC	15	3.87298
BP	GO:0007160	cell-matrix adhesion	22/969	235/18800	0.0051158	0.0688954	0.0585571	ONECUT2/ITGAX/RRAS/ITGA7/S100A10/L1CAM/ITGB7/THBS1/CDKN2A/ITGA2B/ADAM15/ITGAM/FERMT3/ITGB2/ZYX/ITGAE/CIB1/BCL6/ITGAL/CDK5/FN1/SRC	22	4.69042
BP	GO:0046636	negative regulation of alpha-beta T cell activation	7/969	42/18800	0.00524804	0.0697149	0.0592536	VSIR/LILRB1/SOCS1/LGALS9/BCL6/ZBTB7B/HLX	7	2.64575
BP	GO:0071354	cellular response to interleukin-6	7/969	42/18800	0.00524804	0.0697149	0.0592536	PTGIS/PID1/C1QTNF4/SELPLG/SBNO2/SPI1/SRC	7	2.64575
BP	GO:1900274	regulation of phospholipase C activity	7/969	42/18800	0.00524804	0.0697149	0.0592536	RASGRP4/LPAR2/C5AR1/PLCB2/PTAFR/GPR55/HRAS	7	2.64575
BP	GO:0002828	regulation of type 2 immune response	6/969	32/18800	0.00528486	0.0697149	0.0592536	RARA/BCL6/NOD2/STAT6/HLX/CD74	6	2.44949
BP	GO:0043304	regulation of mast cell degranulation	6/969	32/18800	0.00528486	0.0697149	0.0592536	HMOX1/FGR/GATA2/STXBP2/LGALS9/UNC13D	6	2.44949
BP	GO:1902624	positive regulation of neutrophil migration	6/969	32/18800	0.00528486	0.0697149	0.0592536	ADAM8/C5AR1/C3AR1/IL1R1/CAMK1D/CD74	6	2.44949
BP	GO:0046939	nucleotide phosphorylation	12/969	100/18800	0.00529408	0.0697149	0.0592536	MLXIPL/HK3/NME3/SLC2A6/PFKP/GALK1/ARL2/PFKL/SIRT6/EIF6/JMJD8/ENO3	12	3.4641
BP	GO:0001558	regulation of cell growth	34/969	415/18800	0.00531343	0.0697149	0.0592536	ROS1/EPB41L3/CDKN1A/CXCL16/L1CAM/G6PD/ARHGAP4/CDKN2A/CYBA/PLXNA3/TGFB1/TWF2/CISH/ARMC12/ADAM15/NTN1/UCN/GDI1/LIMK1/SIPA1/CIB1/MUC12/AKT1/BCL6/BRAT1/SGK1/CDK5/FN1/OGFR/RASGRP2/ATAD3A/STK11/CDKN2D/TRIM46	34	5.83095
BP	GO:0031638	zymogen activation	9/969	64/18800	0.00531639	0.0697149	0.0592536	F12/VSIR/S100A10/PYCARD/THBS1/CTSL/ANXA2/FURIN/DHCR24	9	3
BP	GO:0034340	response to type I interferon	9/969	64/18800	0.00531639	0.0697149	0.0592536	PTPN6/ISG15/IRAK1/TYK2/IFITM2/CDC37/STING1/IRF3/IRF7	9	3
BP	GO:0031667	response to nutrient levels	36/969	446/18800	0.0053261	0.0697149	0.0592536	PRL/GDF3/CDKN1A/GPX1/UPP1/HMOX1/NTRK1/CDKN2B/PLEC/G6PD/CD68/CYBA/TRPV4/GDF15/TSPO/UCN/TFEB/RARA/SLC27A4/KAT2A/PIM1/UCP2/GAS2L1/AKT1/NDOR1/MAP1LC3A/SLC39A4/NOD2/PICK1/GNAI2/HSF1/LDLR/SRC/CDKN2D/WDR24/SREBF1	36	6
BP	GO:0002709	regulation of T cell mediated immunity	11/969	88/18800	0.00546175	0.0713085	0.0606081	IL4I1/CLC/LILRB1/IL12RB1/IL1R1/TNFRSF1B/WAS/ARID5A/RIPK3/NOD2/FCGR2B	11	3.31662
BP	GO:0030100	regulation of endocytosis	20/969	208/18800	0.00551549	0.0718273	0.061049	GPC3/CD14/CD151/NECAB2/ABCA7/LILRB1/ANXA2/GATA2/CALY/UNC119/VPS28/ANKRD13B/LGALS3/WDR54/EHD4/TNK2/ARRB2/PICK1/SRC/DGKQ	20	4.47214
BP	GO:0007039	protein catabolic process in the vacuole	5/969	23/18800	0.00557063	0.0721791	0.061348	TCIRG1/ATP13A2/DPP7/MARCHF2/LDLR	5	2.23607
BP	GO:0046641	positive regulation of alpha-beta T cell proliferation	5/969	23/18800	0.00557063	0.0721791	0.061348	EBI3/LGALS9/TYK2/ZAP70/RASAL3	5	2.23607
BP	GO:0044409	entry into host	16/969	153/18800	0.0056183	0.0726134	0.0617172	TNFRSF4/LGALS1/NECTIN4/ITGB7/CTSL/SELPLG/RNASEK/SLC52A2/LGALS9/LY6E/CD80/TYRO3/IFITM2/LDLR/SRC/CD74	16	4
BP	GO:0009991	response to extracellular stimulus	38/969	479/18800	0.00566405	0.0730207	0.0620634	PRL/GDF3/CDKN1A/GPX1/UPP1/HMOX1/NTRK1/CDKN2B/PLEC/G6PD/RASGRP4/CD68/CYBA/TRPV4/GDF15/TSPO/UCN/TFEB/RARA/SLC27A4/SIPA1/KAT2A/PIM1/UCP2/GAS2L1/AKT1/NDOR1/MAP1LC3A/SLC39A4/NOD2/PICK1/GNAI2/HSF1/LDLR/SRC/CDKN2D/WDR24/SREBF1	38	6.16441
BP	GO:0051048	negative regulation of secretion	17/969	167/18800	0.00575696	0.0740325	0.0629233	ADRA2B/HMOX1/FAM3D/LILRB1/RAB11FIP5/RHBDF2/SPI1/UCN/TNFRSF1B/LGALS9/PFKL/UCP2/PIM3/GNAI2/CD74/SREBF1/FCGR2B	17	4.12311
BP	GO:1901215	negative regulation of neuron death	20/969	209/18800	0.00581312	0.0745678	0.0633783	ADAM8/HMOX1/NTRK1/TMEM259/CEBPB/NRBP2/CORO1A/ATP13A2/UCN/TNFRSF1B/AKT1/KIR3DL2/TYRO3/GRN/CDK5/GFER/ARRB2/HSF1/BAX/HRAS	20	4.47214
BP	GO:0002260	lymphocyte homeostasis	9/969	65/18800	0.00589568	0.0754383	0.0641182	TCIRG1/IL2RA/CORO1A/LGALS9/AKT1/RIPK3/BAX/PKN1/CD74	9	3
BP	GO:0071900	regulation of protein serine/threonine kinase activity	31/969	372/18800	0.00594208	0.0758429	0.064462	ADAM8/CDKN1A/TELO2/PYCARD/CDKN2B/THBS1/PTPN6/CDKN2A/CCNA1/PKIB/RGS14/TGFB1/HGS/IRAK1/MAPRE3/FZD8/MAP3K10/CSK/CIB1/PRKCD/FGD2/AKT1/PIK3R6/CDC37/CCND3/MAP3K11/NOD2/SRC/MLST8/CDKN2D/HRAS	31	5.56776
BP	GO:0042771	intrinsic apoptotic signaling pathway in response to DNA damage by p53 class mediator	7/969	43/18800	0.0059957	0.0758815	0.0644948	CDKN1A/PYCARD/BCL3/ZNF385A/TP73/PHLDA3/CD74	7	2.64575
BP	GO:0071526	semaphorin-plexin signaling pathway	7/969	43/18800	0.0059957	0.0758815	0.0644948	PLXNB3/PLXNB2/PLXNA3/FLNA/ARHGDIA/PLXNA2/SH3BP1	7	2.64575
BP	GO:0071604	transforming growth factor beta production	7/969	43/18800	0.0059957	0.0758815	0.0644948	TYROBP/THBS1/LILRB1/LGALS9/FURIN/NRROS/FN1	7	2.64575
BP	GO:0046777	protein autophosphorylation	21/969	224/18800	0.00604156	0.0758815	0.0644948	MVP/NTRK1/FGR/ATP13A2/IRAK1/DYRK1B/HCK/MAP3K10/CSK/PIM1/AKT1/TYRO3/ZAP70/MAP3K11/PPP2R5B/INSRR/RIPK3/CDK5/PIM3/STK11/SRC	21	4.58258
BP	GO:0010755	regulation of plasminogen activation	4/969	15/18800	0.00606342	0.0758815	0.0644948	F12/S100A10/THBS1/ANXA2	4	2
BP	GO:0032905	transforming growth factor beta1 production	4/969	15/18800	0.00606342	0.0758815	0.0644948	TYROBP/THBS1/FURIN/NRROS	4	2
BP	GO:1902287	semaphorin-plexin signaling pathway involved in axon guidance	4/969	15/18800	0.00606342	0.0758815	0.0644948	PLXNB3/PLXNB2/PLXNA3/PLXNA2	4	2
BP	GO:2001138	regulation of phospholipid transport	4/969	15/18800	0.00606342	0.0758815	0.0644948	ABCA7/PRELID1/PRKCD/APOA1	4	2
BP	GO:0061900	glial cell activation	8/969	54/18800	0.00611689	0.0763644	0.0649053	C1QA/CCL3/TYROBP/C5AR1/ITGAM/ITGB2/GRN/LDLR	8	2.82843
BP	GO:0001881	receptor recycling	6/969	33/18800	0.00618312	0.0764471	0.0649756	ANXA2/PHETA1/RAB11B/EHD3/LDLR/PLEKHJ1	6	2.44949
BP	GO:0018345	protein palmitoylation	6/969	33/18800	0.00618312	0.0764471	0.0649756	ZDHHC11B/ZDHHC8/ZDHHC12/ZDHHC11/ZDHHC1/PORCN	6	2.44949
BP	GO:0055094	response to lipoprotein particle	6/969	33/18800	0.00618312	0.0764471	0.0649756	CD68/FCER1G/ITGB2/TICAM1/AKT1/LDLR	6	2.44949
BP	GO:0090022	regulation of neutrophil chemotaxis	6/969	33/18800	0.00618312	0.0764471	0.0649756	C5AR1/C3AR1/C5AR2/NOD2/CAMK1D/CD74	6	2.44949
BP	GO:0043434	response to peptide hormone	33/969	404/18800	0.00623719	0.0769303	0.0653863	PID1/EGR2/CYSLTR2/SORT1/TIMP1/CYBA/TRPV4/GDF15/SOCS1/SLC27A4/KCNQ1/CSK/UCP2/PRKCD/AKT1/TYK2/CAPN10/EIF6/ZBTB7B/CCND3/JUND/INSRR/TRIM16/APRT/INPPL1/STAT6/GNAI2/HSF1/SH2B2/ESRRA/STK11/SRC/SREBF1	33	5.74456
BP	GO:0007034	vacuolar transport	16/969	155/18800	0.00635803	0.0782328	0.0664933	CACNG4/ATP6V0D2/SORT1/ATP13A2/HGS/VPS28/AP1G2/GRN/NAGPA/RHOB/ATP6V0D1/EHD3/RILP/CHMP1A/PTPN23/VPS16	16	4
BP	GO:0046031	ADP metabolic process	11/969	90/18800	0.00647125	0.0790953	0.0672264	MLXIPL/HK3/SLC2A6/PFKP/GALK1/ARL2/PFKL/SIRT6/EIF6/JMJD8/ENO3	11	3.31662
BP	GO:0060191	regulation of lipase activity	11/969	90/18800	0.00647125	0.0790953	0.0672264	RASGRP4/SORT1/LPAR2/C5AR1/APOA1/RHOC/FURIN/PLCB2/PTAFR/GPR55/HRAS	11	3.31662
BP	GO:1901136	carbohydrate derivative catabolic process	17/969	169/18800	0.00647437	0.0790953	0.0672264	TYMP/PGLYRP4/CST3/APOBEC3H/UPP1/IDUA/CTSL/TGFB1/SGSH/RENBP/ACOT7/ABCD1/NT5C/PRKCD/HYAL3/NUDT18/NUDT8	17	4.12311
BP	GO:0006109	regulation of carbohydrate metabolic process	18/969	183/18800	0.00652001	0.0794636	0.0675394	MLXIPL/PHLDA2/SLC2A6/TGFB1/PGP/ARL2/KAT2A/AKT1/BCKDK/SIRT6/EIF6/PPP1CA/PTAFR/JMJD8/AP2A1/STK11/SRC/DGKQ	18	4.24264
BP	GO:0045598	regulation of fat cell differentiation	15/969	142/18800	0.00656582	0.0798323	0.0678528	ZFPM2/GDF3/ZNF385A/SORT1/ALOX5/CEBPB/TRPV4/TGFB1/GATA2/PIM1/AKT1/ZBTB7B/ZFPM1/TFE3/KLF5	15	3.87298
BP	GO:0016049	cell growth	38/969	484/18800	0.00668102	0.0808378	0.0687074	ROS1/EPB41L3/CDKN1A/CXCL16/L1CAM/G6PD/ARHGAP4/CDKN2A/CYBA/PLXNA3/EDN2/TGFB1/TWF2/LHX2/CISH/ARMC12/ADAM15/NTN1/UCN/GDI1/LIMK1/SIPA1/NRN1/DVL1/CIB1/MUC12/AKT1/BCL6/BRAT1/SGK1/CDK5/FN1/OGFR/RASGRP2/ATAD3A/STK11/CDKN2D/TRIM46	38	6.16441
BP	GO:1903076	regulation of protein localization to plasma membrane	12/969	103/18800	0.00670057	0.0808378	0.0687074	ABI3/PID1/AGR2/STAC/RHOG/TGFB1/ZDHHC8/CSK/LGALS3/CIB1/AKT1/CDK5	12	3.4641
BP	GO:0018230	peptidyl-L-cysteine S-palmitoylation	5/969	24/18800	0.00674305	0.0808378	0.0687074	ZDHHC11B/ZDHHC8/ZDHHC12/ZDHHC11/ZDHHC1	5	2.23607
BP	GO:0018231	peptidyl-S-diacylglycerol-L-cysteine biosynthetic process from peptidyl-cysteine	5/969	24/18800	0.00674305	0.0808378	0.0687074	ZDHHC11B/ZDHHC8/ZDHHC12/ZDHHC11/ZDHHC1	5	2.23607
BP	GO:0032740	positive regulation of interleukin-17 production	5/969	24/18800	0.00674305	0.0808378	0.0687074	CARD9/TGFB1/ARID5A/ZBTB7B/NOD2	5	2.23607
BP	GO:0071294	cellular response to zinc ion	5/969	24/18800	0.00674305	0.0808378	0.0687074	MT1G/MT2A/TSPO/ATP13A2/MT1X	5	2.23607
BP	GO:0043406	positive regulation of MAP kinase activity	13/969	116/18800	0.00676651	0.08093	0.0687858	ADAM8/THBS1/TGFB1/IRAK1/FZD8/MAP3K10/CSK/FGD2/PIK3R6/MAP3K11/NOD2/SRC/HRAS	13	3.60555
BP	GO:0002066	columnar/cuboidal epithelial cell development	7/969	44/18800	0.00682004	0.0811917	0.0690082	ROS1/RARA/FASN/AKT1/SIDT2/SRC/KLF5	7	2.64575
BP	GO:0051452	intracellular pH reduction	7/969	44/18800	0.00682004	0.0811917	0.0690082	TCIRG1/SLC11A1/ATP6V0D2/RNASEK/ATP6V0E2/GRN/ATP6V0D1	7	2.64575
BP	GO:1905517	macrophage migration	8/969	55/18800	0.00684265	0.0812723	0.0690767	CCL3/THBS1/TRPV4/EDN2/C5AR1/SFTPD/C3AR1/LGALS3	8	2.82843
BP	GO:0045638	negative regulation of myeloid cell differentiation	11/969	91/18800	0.00702796	0.0832805	0.0707836	CCL3/MAFB/C1QC/LILRB1/GATA2/RARA/CIB1/LILRB3/ZFPM1/TCTA/GPR55	11	3.31662
BP	GO:0009132	nucleoside diphosphate metabolic process	14/969	130/18800	0.0071747	0.0843087	0.0716575	MLXIPL/HK3/NME3/SLC2A6/PFKP/GALK1/ARL2/PFKL/GUK1/SIRT6/EIF6/NUDT18/JMJD8/ENO3	14	3.74166
BP	GO:0019318	hexose metabolic process	22/969	242/18800	0.00717679	0.0843087	0.0716575	PHLDA2/HK3/G6PD/PFKP/PGP/SLC25A1/GAA/GALK1/KCNQ1/KAT2A/PFKL/AKT1/BCKDK/BRAT1/DCXR/PPP1CA/INPPL1/STK11/SRC/DGKQ/CRTC2/MAN2C1	22	4.69042
BP	GO:0070232	regulation of T cell apoptotic process	6/969	34/18800	0.00718745	0.0843087	0.0716575	ADAM8/PDCD1/PRELID1/LGALS9/LGALS3/RIPK3	6	2.44949
BP	GO:0090313	regulation of protein targeting to membrane	6/969	34/18800	0.00718745	0.0843087	0.0716575	ITGAM/GDI1/ITGB2/CIB1/CDK5/HRAS	6	2.44949
BP	GO:0032418	lysosome localization	10/969	79/18800	0.00722171	0.0843087	0.0716575	HMOX1/PTGDS/FGR/GATA2/STXBP2/TFEB/LGALS9/UNC13D/PLEKHM2/KLC2	10	3.16228
BP	GO:1990849	vacuolar localization	10/969	79/18800	0.00722171	0.0843087	0.0716575	HMOX1/PTGDS/FGR/GATA2/STXBP2/TFEB/LGALS9/UNC13D/PLEKHM2/KLC2	10	3.16228
BP	GO:0022600	digestive system process	12/969	104/18800	0.00722975	0.0843087	0.0716575	STATH/TYMP/INAVA/CEL/UCN/KCNQ1/KCNN4/APOA1/SLC26A6/SGK1/NOD2/LDLR	12	3.4641
BP	GO:0032970	regulation of actin filament-based process	32/969	393/18800	0.00732154	0.0851855	0.0724027	ABI3/S100A10/PYCARD/CAPG/RHOG/TWF2/CORO1A/FLNA/ARHGDIA/RHPN1/LIMK1/CORO1B/HCK/FLII/RHOF/WAS/PRKCD/NAA80/FHOD1/SH3BP1/PHPT1/APOA1/MYADM/RHOB/RHOC/CDK5/PICK1/MLST8/CDK10/PFN1/ARHGEF19/HRAS	32	5.65685
BP	GO:0009117	nucleotide metabolic process	38/969	487/18800	0.00736173	0.0854593	0.0726355	MLXIPL/PTGIS/HK3/TYMP/PID1/NME3/UPP1/SLC2A6/ATP5F1D/ANTKMT/TGFB1/MVD/PFKP/ACOT7/ABCD1/NT5C/SLC25A1/VPS9D1/ADCY7/GALK1/ARL2/NAPRT/PARP10/PFKL/IMPDH1/GUK1/SIRT6/EIF6/MVK/SLC26A1/ATP6V0C/NUDT18/DGAT1/APRT/JMJD8/ENO3/NUDT8/UCKL1	38	6.16441
BP	GO:0006163	purine nucleotide metabolic process	32/969	394/18800	0.00758899	0.0869264	0.0738824	MLXIPL/HK3/PID1/NME3/SLC2A6/ATP5F1D/ANTKMT/TGFB1/MVD/PFKP/ACOT7/ABCD1/NT5C/SLC25A1/VPS9D1/ADCY7/GALK1/ARL2/PFKL/IMPDH1/GUK1/SIRT6/EIF6/MVK/SLC26A1/ATP6V0C/NUDT18/DGAT1/APRT/JMJD8/ENO3/NUDT8	32	5.65685
BP	GO:0031529	ruffle organization	8/969	56/18800	0.00763161	0.0869264	0.0738824	CSPG4/ABI3/TCIRG1/RHOG/CORO1B/INPPL1/PFN1/HRAS	8	2.82843
BP	GO:0043113	receptor clustering	8/969	56/18800	0.00763161	0.0869264	0.0738824	ITGB7/FLNA/ITGB2/DVL1/SSNA1/ITGAL/CDK5/PICK1	8	2.82843
BP	GO:0045806	negative regulation of endocytosis	8/969	56/18800	0.00763161	0.0869264	0.0738824	NECAB2/ABCA7/LILRB1/ANXA2/UNC119/ANKRD13B/LGALS3/WDR54	8	2.82843
BP	GO:0097529	myeloid leukocyte migration	21/969	229/18800	0.00771838	0.0869264	0.0738824	ADAM8/CCL3/CXCL11/THBS1/RHOG/TRPV4/EDN2/C5AR1/SFTPD/TREM1/FCER1G/C3AR1/SPI1/IL1R1/ITGB2/LGALS3/C5AR2/NOD2/PIP5K1C/CAMK1D/CD74	21	4.58258
BP	GO:0009268	response to pH	7/969	45/18800	0.00772558	0.0869264	0.0738824	RAB11FIP5/MCOLN1/CLCN7/RAB11B/INSRR/ASIC3/SRC	7	2.64575
BP	GO:0031295	T cell costimulation	7/969	45/18800	0.00772558	0.0869264	0.0738824	LGALS1/LILRB2/PTPN6/CSK/AKT1/CD80/SRC	7	2.64575
BP	GO:0033003	regulation of mast cell activation	7/969	45/18800	0.00772558	0.0869264	0.0738824	HMOX1/PTPN6/FGR/GATA2/STXBP2/LGALS9/UNC13D	7	2.64575
BP	GO:0002713	negative regulation of B cell mediated immunity	4/969	16/18800	0.00775917	0.0869264	0.0738824	PTPN6/BCL6/PARP3/FCGR2B	4	2
BP	GO:0002890	negative regulation of immunoglobulin mediated immune response	4/969	16/18800	0.00775917	0.0869264	0.0738824	PTPN6/BCL6/PARP3/FCGR2B	4	2
BP	GO:0006878	cellular copper ion homeostasis	4/969	16/18800	0.00775917	0.0869264	0.0738824	SCO2/MT2A/ANKRD9/CCDC22	4	2
BP	GO:0010224	response to UV-B	4/969	16/18800	0.00775917	0.0869264	0.0738824	CRIP1/CDKN1A/HYAL3/STK11	4	2
BP	GO:0042159	lipoprotein catabolic process	4/969	16/18800	0.00775917	0.0869264	0.0738824	CTSD/ABHD17A/LDLR/LYPLA2	4	2
BP	GO:0055064	chloride ion homeostasis	4/969	16/18800	0.00775917	0.0869264	0.0738824	SLC12A8/KCNQ1/SLC12A9/SLC12A7	4	2
BP	GO:0055083	monovalent inorganic anion homeostasis	4/969	16/18800	0.00775917	0.0869264	0.0738824	SLC12A8/KCNQ1/SLC12A9/SLC12A7	4	2
BP	GO:1902285	semaphorin-plexin signaling pathway involved in neuron projection guidance	4/969	16/18800	0.00775917	0.0869264	0.0738824	PLXNB3/PLXNB2/PLXNA3/PLXNA2	4	2
BP	GO:0072330	monocarboxylic acid biosynthetic process	20/969	215/18800	0.00788783	0.0881753	0.0749439	MLXIPL/PTGIS/OLAH/FADS3/PTGDS/ALOX5/EDN2/ACOT7/GPX4/ABCD1/FASN/OSBPL7/EIF6/APOA1/LTC4S/HSD17B10/ACADVL/PTGES2/CD74/GAMT	20	4.47214
BP	GO:0015748	organophosphate ester transport	15/969	145/18800	0.00792586	0.0882408	0.0749996	ABCA7/PITPNM1/PRELID1/CALHM3/ABCD1/GLTPD2/PLSCR3/PRKCD/CPTP/SLC37A2/SLC66A2/KCNN4/APOA1/SLC17A9/LDLR	15	3.87298
BP	GO:0060193	positive regulation of lipase activity	9/969	68/18800	0.00792809	0.0882408	0.0749996	RASGRP4/LPAR2/C5AR1/APOA1/RHOC/PLCB2/PTAFR/GPR55/HRAS	9	3
BP	GO:0031639	plasminogen activation	5/969	25/18800	0.00807771	0.088751	0.0754332	F12/S100A10/THBS1/ANXA2/DHCR24	5	2.23607
BP	GO:0032753	positive regulation of interleukin-4 production	5/969	25/18800	0.00807771	0.088751	0.0754332	CEBPB/FCER1G/RARA/LGALS9/HAVCR2	5	2.23607
BP	GO:0043302	positive regulation of leukocyte degranulation	5/969	25/18800	0.00807771	0.088751	0.0754332	FGR/GATA2/ITGAM/ITGB2/PTAFR	5	2.23607
BP	GO:1903306	negative regulation of regulated secretory pathway	5/969	25/18800	0.00807771	0.088751	0.0754332	HMOX1/SPI1/LGALS9/GNAI2/FCGR2B	5	2.23607
BP	GO:1904861	excitatory synapse assembly	5/969	25/18800	0.00807771	0.088751	0.0754332	ABI3/NPTX1/PLXNB2/LRFN4/ZDHHC12	5	2.23607
BP	GO:1905523	positive regulation of macrophage migration	5/969	25/18800	0.00807771	0.088751	0.0754332	CCL3/THBS1/TRPV4/C5AR1/C3AR1	5	2.23607
BP	GO:0010469	regulation of signaling receptor activity	17/969	173/18800	0.0081262	0.089093	0.0757239	NPTX2/PHLDA2/LYNX1/CACNG4/ADRA2B/BEGAIN/NCF1/NPTX1/PSCA/NEURL1/PRKCD/LY6E/PPP2R5B/CAPN1/SRC/ZGPAT/FCGR2B	17	4.12311
BP	GO:0032874	positive regulation of stress-activated MAPK cascade	14/969	132/18800	0.00817944	0.0894855	0.0760575	NCF1/PYCARD/CARD9/INAVA/GADD45G/TRPV4/SPI1/RELL2/MAP3K10/MAP3K11/NOD2/MAPK8IP3/FCGR2B/HRAS	14	3.74166
BP	GO:0031646	positive regulation of nervous system process	6/969	35/18800	0.00830453	0.0904682	0.0768927	EGR2/ITGAX/TNFRSF1B/TPPP/MYRF/PTAFR	6	2.44949
BP	GO:0034260	negative regulation of GTPase activity	6/969	35/18800	0.00830453	0.0904682	0.0768927	PLXNB3/ARL2/GMIP/ARRB2/GPSM1/HRAS	6	2.44949
BP	GO:0072676	lymphocyte migration	13/969	119/18800	0.00834542	0.0907211	0.0771077	ADAM8/CCL3/ARTN/CXCL11/CXCL16/PYCARD/ITGB7/MYO1G/PLEC/AKT1/ITGAL/ZAP70/RIPK3	13	3.60555
BP	GO:0051098	regulation of binding	30/969	366/18800	0.00842218	0.0912106	0.0775237	PHLDA2/XIRP1/CDKN1A/S100A10/HMOX1/BCL3/TGFB1/LHX2/ANXA2/ADAM15/STUB1/RARA/ATP2A3/LFNG/MAPRE3/DVL1/RFNG/TICAM1/PRKCD/AKT1/ACD/ZFPM1/STING1/CDK5/PPP1CA/ARRB2/HSF1/BAX/SRC/GPSM1	30	5.47723
BP	GO:0046718	viral entry into host cell	15/969	146/18800	0.008426	0.0912106	0.0775237	TNFRSF4/LGALS1/NECTIN4/ITGB7/CTSL/SELPLG/RNASEK/SLC52A2/LGALS9/LY6E/CD80/TYRO3/IFITM2/LDLR/CD74	15	3.87298
BP	GO:0001541	ovarian follicle development	8/969	57/18800	0.00848705	0.0914854	0.0777573	MMP19/CEBPB/LFNG/HYAL3/AMH/ARRB2/BAX/SRC	8	2.82843
BP	GO:0046456	icosanoid biosynthetic process	8/969	57/18800	0.00848705	0.0914854	0.0777573	PTGIS/GGT5/PTGDS/ALOX5/EDN2/LTC4S/PTGES2/CD74	8	2.82843
BP	GO:0042326	negative regulation of phosphorylation	31/969	382/18800	0.00859445	0.0924489	0.0785762	MLXIPL/PID1/CDKN1A/PYCARD/MVP/CDKN2B/PLEC/PTPN6/CDKN2A/PKIB/RGS14/TGFB1/SOCS1/DVL1/MICAL1/FKBP8/CSK/CIB1/PRKCD/AKT1/SIRT6/WASHC1/MYADM/PARD6A/WARS1/ARRB2/BAX/PKN1/CDKN2D/ZGPAT/DGKQ	31	5.56776
BP	GO:0042113	B cell activation	28/969	336/18800	0.00863506	0.0926914	0.0787823	NKX2-3/TNFRSF4/LGALS1/TCIRG1/CDKN1A/IL4I1/IGLL1/NTRK1/TYROBP/BCL3/PTPN6/CD19/TGFB1/SPI1/LFNG/TICAM1/PRKCD/BCL6/BATF/TNIP2/PARP3/ZAP70/NOD2/STAT6/BAX/PKN1/CD74/FCGR2B	28	5.2915
BP	GO:0032102	negative regulation of response to external stimulus	34/969	429/18800	0.00866996	0.0928717	0.0789356	PTGIS/IL2RA/F12/VSIG4/GPX1/THBS1/LILRB1/ALOX5/PLXNA3/FGR/RHBDF2/ISG15/UCN/TNFRSF1B/CORO1B/HCK/DVL1/LGALS9/SIGIRR/PRKCD/C5AR2/TYRO3/GRN/APOA1/MVK/SHARPIN/FURIN/GFER/NOD2/ARRB2/LDLR/SRC/HAVCR2/FCGR2B	34	5.83095
BP	GO:0070741	response to interleukin-6	7/969	46/18800	0.00871683	0.0931793	0.079197	PTGIS/PID1/C1QTNF4/SELPLG/SBNO2/SPI1/SRC	7	2.64575
BP	GO:0008637	apoptotic mitochondrial changes	12/969	107/18800	0.00901629	0.0961801	0.0817475	LMNA/GPX1/NPTX1/PYCARD/CHCHD10/PRELID1/RHOT2/PLSCR3/AKT1/ARRB2/BAX/BBC3	12	3.4641
BP	GO:0070304	positive regulation of stress-activated protein kinase signaling cascade	14/969	134/18800	0.00929242	0.0989159	0.0840728	NCF1/PYCARD/CARD9/INAVA/GADD45G/TRPV4/SPI1/RELL2/MAP3K10/MAP3K11/NOD2/MAPK8IP3/FCGR2B/HRAS	14	3.74166
BP	GO:0017157	regulation of exocytosis	19/969	204/18800	0.0093306	0.0989159	0.0840728	HMOX1/FGR/P2RX1/GATA2/ATP13A2/ITGAM/SPI1/STXBP2/HGS/ITGB2/DVL1/LGALS9/UNC13D/MICAL1/HYAL3/CDK5/PTAFR/GNAI2/FCGR2B	19	4.3589
BP	GO:0043281	regulation of cysteine-type endopeptidase activity involved in apoptotic process	19/969	204/18800	0.0093306	0.0989159	0.0840728	GPX1/PYCARD/PRR7/CARD9/THBS1/CTSD/PIDD1/P2RX1/ATP2A3/LGALS9/MICAL1/AKT1/DHCR24/ARRB2/HSF1/BAX/SRC/CDKN2D/BBC3	19	4.3589
BP	GO:0006695	cholesterol biosynthetic process	8/969	58/18800	0.00941225	0.0989524	0.0841038	G6PD/MVD/LSS/APOA1/MVK/DHCR24/CYB5R3/SREBF1	8	2.82843
BP	GO:1902653	secondary alcohol biosynthetic process	8/969	58/18800	0.00941225	0.0989524	0.0841038	G6PD/MVD/LSS/APOA1/MVK/DHCR24/CYB5R3/SREBF1	8	2.82843
BP	GO:0006753	nucleoside phosphate metabolic process	38/969	495/18800	0.00946569	0.0989524	0.0841038	MLXIPL/PTGIS/HK3/TYMP/PID1/NME3/UPP1/SLC2A6/ATP5F1D/ANTKMT/TGFB1/MVD/PFKP/ACOT7/ABCD1/NT5C/SLC25A1/VPS9D1/ADCY7/GALK1/ARL2/NAPRT/PARP10/PFKL/IMPDH1/GUK1/SIRT6/EIF6/MVK/SLC26A1/ATP6V0C/NUDT18/DGAT1/APRT/JMJD8/ENO3/NUDT8/UCKL1	38	6.16441
BP	GO:0030851	granulocyte differentiation	6/969	36/18800	0.0095409	0.0989524	0.0841038	C1QC/GATA2/SPI1/RARA/FASN/ZFPM1	6	2.44949
BP	GO:0071402	cellular response to lipoprotein particle stimulus	6/969	36/18800	0.0095409	0.0989524	0.0841038	CD68/FCER1G/ITGB2/TICAM1/AKT1/LDLR	6	2.44949
BP	GO:0038127	ERBB signaling pathway	13/969	121/18800	0.00954963	0.0989524	0.0841038	AGR2/NCF1/MVP/SHKBP1/RHBDF2/TGFB1/STUB1/NEURL1/RNF126/AKT1/WDR54/SRC/ZGPAT	13	3.60555
BP	GO:0048675	axon extension	13/969	121/18800	0.00954963	0.0989524	0.0841038	L1CAM/ARHGAP4/PLXNA3/EDN2/TWF2/LHX2/NTN1/GDI1/LIMK1/DVL1/CDK5/FN1/TRIM46	13	3.60555
BP	GO:0032722	positive regulation of chemokine production	9/969	70/18800	0.0095532	0.0989524	0.0841038	HMOX1/PYCARD/CARD9/TRPV4/LGALS9/TICAM1/NOD2/CD74/HAVCR2	9	3
BP	GO:0006027	glycosaminoglycan catabolic process	5/969	26/18800	0.00958501	0.0989524	0.0841038	PGLYRP4/IDUA/TGFB1/SGSH/HYAL3	5	2.23607
BP	GO:0010714	positive regulation of collagen metabolic process	5/969	26/18800	0.00958501	0.0989524	0.0841038	VSIR/TGFB1/UCN/SCX/ARRB2	5	2.23607
BP	GO:0010954	positive regulation of protein processing	5/969	26/18800	0.00958501	0.0989524	0.0841038	ADAM8/F12/S100A10/ANXA2/SRC	5	2.23607
BP	GO:0033598	mammary gland epithelial cell proliferation	5/969	26/18800	0.00958501	0.0989524	0.0841038	ZNF703/GPX1/CEBPB/STAT6/BAX	5	2.23607
BP	GO:0007173	epidermal growth factor receptor signaling pathway	12/969	108/18800	0.00968252	0.0989524	0.0841038	AGR2/NCF1/MVP/SHKBP1/RHBDF2/TGFB1/NEURL1/RNF126/AKT1/WDR54/SRC/ZGPAT	12	3.4641
BP	GO:0051051	negative regulation of transport	36/969	464/18800	0.00970681	0.0989524	0.0841038	ADRA2B/PID1/LILRB2/HMOX1/NECAB2/FAM3D/GPR35/THBS1/ABCA7/LILRB1/RAB11FIP5/RHBDF2/CORO1A/ANXA2/SLC43A2/SPI1/UNC119/UCN/GDI1/TNFRSF1B/ANKRD13B/LGALS9/CSK/PFKL/LGALS3/UCP2/AKT1/SIRT6/WDR54/CDK5/PIM3/GNAI2/CD74/SREBF1/FCGR2B/RRAD	36	6
BP	GO:0002091	negative regulation of receptor internalization	4/969	17/18800	0.00973903	0.0989524	0.0841038	NECAB2/ANXA2/ANKRD13B/WDR54	4	2
BP	GO:0002295	T-helper cell lineage commitment	4/969	17/18800	0.00973903	0.0989524	0.0841038	IL12RB1/BATF/ZFPM1/STAT6	4	2
BP	GO:0034134	toll-like receptor 2 signaling pathway	4/969	17/18800	0.00973903	0.0989524	0.0841038	CYBA/IRAK1/TNIP2/NOD2	4	2
BP	GO:0043117	positive regulation of vascular permeability	4/969	17/18800	0.00973903	0.0989524	0.0841038	PTP4A3/TRPV4/TGFB1/UCN	4	2
BP	GO:0097107	postsynaptic density assembly	4/969	17/18800	0.00973903	0.0989524	0.0841038	ABI3/NPTX1/LRFN4/ZDHHC12	4	2
BP	GO:0140374	antiviral innate immune response	4/969	17/18800	0.00973903	0.0989524	0.0841038	MARCHF2/ZDHHC11/ZDHHC1/ATAD3A	4	2
BP	GO:1901569	fatty acid derivative catabolic process	4/969	17/18800	0.00973903	0.0989524	0.0841038	ACOT7/ABCD1/LYPLA2/NUDT8	4	2
BP	GO:0019884	antigen processing and presentation of exogenous antigen	7/969	47/18800	0.00979831	0.0991619	0.0842819	IFI30/CTSD/CTSL/HLA-DQB2/FCER1G/CD74/FCGR2B	7	2.64575
BP	GO:0031294	lymphocyte costimulation	7/969	47/18800	0.00979831	0.0991619	0.0842819	LGALS1/LILRB2/PTPN6/CSK/AKT1/CD80/SRC	7	2.64575
BP	GO:0034612	response to tumor necrosis factor	22/969	249/18800	0.00987245	0.0997156	0.0847525	TNFRSF18/TNFRSF4/PID1/CCL3/CD14/CXCL16/PYCARD/THBS1/ENDOG/CYBA/PELI3/KLF2/TNFRSF1B/KAT2A/CIB1/TRADD/AKT1/HYAL3/APOA1/SHARPIN/ACTN4/GFER	22	4.69042
CC	GO:0030139	endocytic vesicle	47/1007	342/19594	7.49298e-10	4.23353e-07	3.7386e-07	CD207/CACNG4/CD163/ADAM8/MSR1/TCIRG1/SCGB3A2/NCF1/SLC11A1/ATP6V0D2/UNC93B1/AMN/RIN1/CTSL/RAB11FIP5/CYBA/HLA-DQB2/CORO1A/LPAR2/SFTPD/FCGR1A/MCOLN1/RAB24/HGS/GNLY/VPS9D1/ZYX/NCF4/RAB11B/ATP6V0E2/CLTB/WAS/FMNL1/APOA1/ATP6V0B/ATP6V0C/EHD4/ATP6V0D1/EHD3/RILP/NOD2/ARRB2/PICK1/AP2A1/LDLR/UBC/CD74	47	6.85565
CC	GO:0005775	vacuolar lumen	29/1007	174/19594	1.94698e-08	4.93596e-06	4.35891e-06	CSPG4/SDC2/GPC3/IFI30/PYCARD/IDUA/CTSD/CTSL/ARSA/TCN2/ARHGAP45/ANXA2/SGSH/ATP13A2/DPP7/GAA/NAPRT/UNC13D/PRKCD/IMPDH1/GRN/CTSA/FTL/PLD3/PTGES2/STK11IP/CYB5R3/CD74/TRAPPC1	29	5.38516
CC	GO:0034774	secretory granule lumen	42/1007	322/19594	2.80146e-08	4.93596e-06	4.35891e-06	HK3/LGALS3BP/SERPINA1/PYCARD/MVP/OSCAR/THBS1/CTSD/PTPN6/S100A11/TIMP1/ALOX5/ARSA/FGR/HSPA6/TGFB1/ARHGAP45/ANXA2/CFD/FERMT3/DPP7/NAPRT/UNC13D/PFKL/PRKCD/IMPDH1/DNASE1L1/GRN/TOR4A/APOA1/ACAA1/CTSA/FTL/QSOX1/ACTN4/APRT/FN1/PTGES2/STK11IP/ACTR1B/CYB5R3/TRAPPC1	42	6.48074
CC	GO:0060205	cytoplasmic vesicle lumen	42/1007	325/19594	3.66204e-08	4.93596e-06	4.35891e-06	HK3/LGALS3BP/SERPINA1/PYCARD/MVP/OSCAR/THBS1/CTSD/PTPN6/S100A11/TIMP1/ALOX5/ARSA/FGR/HSPA6/TGFB1/ARHGAP45/ANXA2/CFD/FERMT3/DPP7/NAPRT/UNC13D/PFKL/PRKCD/IMPDH1/DNASE1L1/GRN/TOR4A/APOA1/ACAA1/CTSA/FTL/QSOX1/ACTN4/APRT/FN1/PTGES2/STK11IP/ACTR1B/CYB5R3/TRAPPC1	42	6.48074
CC	GO:0031983	vesicle lumen	42/1007	327/19594	4.3681e-08	4.93596e-06	4.35891e-06	HK3/LGALS3BP/SERPINA1/PYCARD/MVP/OSCAR/THBS1/CTSD/PTPN6/S100A11/TIMP1/ALOX5/ARSA/FGR/HSPA6/TGFB1/ARHGAP45/ANXA2/CFD/FERMT3/DPP7/NAPRT/UNC13D/PFKL/PRKCD/IMPDH1/DNASE1L1/GRN/TOR4A/APOA1/ACAA1/CTSA/FTL/QSOX1/ACTN4/APRT/FN1/PTGES2/STK11IP/ACTR1B/CYB5R3/TRAPPC1	42	6.48074
CC	GO:0045335	phagocytic vesicle	23/1007	138/19594	5.61466e-07	4.72404e-05	4.17177e-05	ADAM8/TCIRG1/NCF1/SLC11A1/ATP6V0D2/UNC93B1/RAB11FIP5/CYBA/CORO1A/MCOLN1/HGS/GNLY/ZYX/NCF4/RAB11B/ATP6V0E2/WAS/FMNL1/ATP6V0B/ATP6V0C/ATP6V0D1/RILP/NOD2	23	4.79583
CC	GO:0033179	proton-transporting V-type ATPase, V0 domain	7/1007	12/19594	5.85279e-07	4.72404e-05	4.17177e-05	TCIRG1/ATP6V0D2/RNASEK/ATP6V0E2/ATP6V0B/ATP6V0C/ATP6V0D1	7	2.64575
CC	GO:0005765	lysosomal membrane	44/1007	404/19594	2.22761e-06	0.000139845	0.000123496	LAMP5/TCIRG1/SLC2A6/ATP6V0D2/CTSD/SORT1/CD68/TMEM175/HLA-DQB2/ANXA2/MCOLN1/ATP13A2/C3AR1/CLCN7/ABCD1/TFEB/GAA/GNB2/ATP6V0E2/MARCHF2/PGAP6/LAMTOR4/SIDT2/MFSD12/GRN/IFITM2/PLEKHM2/ATP6V0B/CTSA/PLD3/ATP6V0C/WDR81/SLC26A11/ATP6V0D1/RILP/CHMP1A/AP2A1/LDLR/STK11IP/TECPR1/WDR24/CD74/KLC2/VPS16	44	6.63325
CC	GO:0098852	lytic vacuole membrane	44/1007	404/19594	2.22761e-06	0.000139845	0.000123496	LAMP5/TCIRG1/SLC2A6/ATP6V0D2/CTSD/SORT1/CD68/TMEM175/HLA-DQB2/ANXA2/MCOLN1/ATP13A2/C3AR1/CLCN7/ABCD1/TFEB/GAA/GNB2/ATP6V0E2/MARCHF2/PGAP6/LAMTOR4/SIDT2/MFSD12/GRN/IFITM2/PLEKHM2/ATP6V0B/CTSA/PLD3/ATP6V0C/WDR81/SLC26A11/ATP6V0D1/RILP/CHMP1A/AP2A1/LDLR/STK11IP/TECPR1/WDR24/CD74/KLC2/VPS16	44	6.63325
CC	GO:0005774	vacuolar membrane	47/1007	449/19594	3.04703e-06	0.000163857	0.000144701	LAMP5/TCIRG1/SLC2A6/ATP6V0D2/CTSD/SORT1/CD68/TMEM175/HLA-DQB2/ANXA2/MCOLN1/ATP13A2/C3AR1/CLCN7/ABCD1/RNASEK/TFEB/GAA/GNB2/ATP6V0E2/MARCHF2/PGAP6/LAMTOR4/SIDT2/MFSD12/MAP1LC3A/GRN/IFITM2/PLEKHM2/ATP6V0B/CTSA/PLD3/STING1/ATP6V0C/WDR81/SLC26A11/ATP6V0D1/RILP/CHMP1A/AP2A1/LDLR/STK11IP/TECPR1/WDR24/CD74/KLC2/VPS16	47	6.85565
CC	GO:0000220	vacuolar proton-transporting V-type ATPase, V0 domain	6/1007	10/19594	3.19013e-06	0.000163857	0.000144701	TCIRG1/RNASEK/ATP6V0E2/ATP6V0B/ATP6V0C/ATP6V0D1	6	2.44949
CC	GO:0098636	protein complex involved in cell adhesion	11/1007	43/19594	7.88945e-06	0.000371462	0.000328035	LGALS1/ITGAX/ITGA7/ITGB7/ITGA2B/ITGAM/ITGB2/ITGAE/CD80/ITGAL/TSPAN32	11	3.31662
CC	GO:0035578	azurophil granule lumen	16/1007	91/19594	1.44551e-05	0.000628242	0.000554796	PYCARD/ARSA/ARHGAP45/ANXA2/DPP7/NAPRT/UNC13D/PRKCD/IMPDH1/GRN/CTSA/FTL/PTGES2/STK11IP/CYB5R3/TRAPPC1	16	4
CC	GO:0008305	integrin complex	9/1007	31/19594	1.74407e-05	0.000703858	0.000621572	ITGAX/ITGA7/ITGB7/ITGA2B/ITGAM/ITGB2/ITGAE/ITGAL/TSPAN32	9	3
CC	GO:0101002	ficolin-1-rich granule	24/1007	185/19594	2.81425e-05	0.00106003	0.000936108	HK3/ADAM8/TCIRG1/ITGAX/SERPINA1/CST3/LILRB2/SLC11A1/MVP/CTSD/ALOX5/FTH1/HSPA6/CFD/FCER1G/GAA/ITGB2/NBEAL2/PFKL/LGALS3/IMPDH1/ATP6V0C/CAPN1/ACTR1B	24	4.89898
CC	GO:0033176	proton-transporting V-type ATPase complex	8/1007	27/19594	4.37824e-05	0.0014434	0.00127465	TCIRG1/ATP6V0D2/RNASEK/ATP6V0E2/ATP6V0B/ATP6V0C/ATP6V0D1/ATP6AP1	8	2.82843
CC	GO:0005766	primary lysosome	21/1007	155/19594	4.59844e-05	0.0014434	0.00127465	PYCARD/CD68/ARSA/ARHGAP45/ANXA2/C3AR1/DPP7/STXBP2/GAA/NAPRT/UNC13D/PRKCD/IMPDH1/GRN/CTSA/FTL/ATP6V0C/PTGES2/STK11IP/CYB5R3/TRAPPC1	21	4.58258
CC	GO:0042582	azurophil granule	21/1007	155/19594	4.59844e-05	0.0014434	0.00127465	PYCARD/CD68/ARSA/ARHGAP45/ANXA2/C3AR1/DPP7/STXBP2/GAA/NAPRT/UNC13D/PRKCD/IMPDH1/GRN/CTSA/FTL/ATP6V0C/PTGES2/STK11IP/CYB5R3/TRAPPC1	21	4.58258
CC	GO:0030667	secretory granule membrane	33/1007	312/19594	7.16407e-05	0.00213037	0.00188131	ADAM8/TCIRG1/ITGAX/CD14/LILRB2/SLC11A1/TYROBP/CD68/ITGA2B/CYBA/RHOG/C5AR1/ADGRE5/P2RX1/FCER1G/C3AR1/RAB24/ITGAM/TNFRSF1B/GAA/ITGB2/NBEAL2/RHOF/LGALS3/LILRB3/HYAL3/ITGAL/STING1/ATP6V0C/DGAT1/ALDH3B1/PTAFR/SLC17A9	33	5.74456
CC	GO:0070820	tertiary granule	21/1007	164/19594	0.000105371	0.00297674	0.00262874	ADAM8/TCIRG1/ITGAX/CST3/LILRB2/SLC11A1/OSCAR/CTSD/PTPN6/CYBA/FTH1/FCER1G/ITGAM/STXBP2/GAA/ITGB2/NBEAL2/LGALS3/ATP6V0C/QSOX1/PTAFR	21	4.58258
CC	GO:0043202	lysosomal lumen	15/1007	97/19594	0.000123006	0.00330946	0.00292256	CSPG4/SDC2/GPC3/IFI30/IDUA/CTSD/CTSL/ARSA/TCN2/SGSH/ATP13A2/GAA/CTSA/PLD3/CD74	15	3.87298
CC	GO:0005767	secondary lysosome	6/1007	17/19594	0.000137695	0.00353625	0.00312284	ADAM8/NCF1/FTH1/NCF4/MAP1LC3A/FTL	6	2.44949
CC	GO:0005770	late endosome	30/1007	283/19594	0.000144083	0.00353944	0.00312565	LAMP5/TCIRG1/SLC11A1/NTRK1/CTSL/CD68/ANXA2/SFTPD/MCOLN1/ATP13A2/HGS/VPS28/KCNQ1/ANKRD13B/UNC13D/LAMTOR4/MFSD12/MAP1LC3A/GRN/WASHC1/IFITM2/PLD3/RHOB/WDR81/RILP/CHMP1A/LDLR/SRC/CD74/VPS16	30	5.47723
CC	GO:0030666	endocytic vesicle membrane	23/1007	194/19594	0.000164798	0.00387963	0.00342607	CD207/CACNG4/CD163/MSR1/TCIRG1/SLC11A1/ATP6V0D2/CYBA/HLA-DQB2/CORO1A/FCGR1A/MCOLN1/RAB11B/ATP6V0E2/ATP6V0B/ATP6V0C/ATP6V0D1/RILP/PICK1/AP2A1/LDLR/UBC/CD74	23	4.79583
CC	GO:0016471	vacuolar proton-transporting V-type ATPase complex	7/1007	25/19594	0.000197069	0.00445376	0.00393309	TCIRG1/ATP6V0D2/RNASEK/ATP6V0E2/ATP6V0B/ATP6V0C/ATP6V0D1	7	2.64575
CC	GO:0005769	early endosome	37/1007	389/19594	0.000242154	0.00514402	0.00454265	LAMP5/CD207/PTP4A3/NTRK1/ATP6V0D2/WASH6P/ABCA7/SORT1/RAB11FIP5/CORO1A/FCGR1A/HGS/VPS28/PHETA1/KCNQ1/MIB2/ANKRD13B/FGD2/WASHC1/HYAL3/RABEP2/TRIM3/APOA1/PLD3/RHOB/EHD4/WDR81/ATP6V0D1/EHD3/CHMP1A/PICK1/LDLR/PLEKHJ1/PTPN23/LLGL1/VPS16/HAVCR2	37	6.08276
CC	GO:0101003	ficolin-1-rich granule membrane	11/1007	61/19594	0.000245821	0.00514402	0.00454265	ADAM8/TCIRG1/ITGAX/LILRB2/SLC11A1/FCER1G/GAA/ITGB2/NBEAL2/LGALS3/ATP6V0C	11	3.31662
CC	GO:0033177	proton-transporting two-sector ATPase complex, proton-transporting domain	7/1007	26/19594	0.00025779	0.00520183	0.00459369	TCIRG1/ATP6V0D2/RNASEK/ATP6V0E2/ATP6V0B/ATP6V0C/ATP6V0D1	7	2.64575
CC	GO:0070821	tertiary granule membrane	12/1007	73/19594	0.000321204	0.00625794	0.00552634	ADAM8/ITGAX/LILRB2/SLC11A1/CYBA/FCER1G/ITGAM/GAA/ITGB2/NBEAL2/ATP6V0C/PTAFR	12	3.4641
CC	GO:0001891	phagocytic cup	7/1007	28/19594	0.000424074	0.00798672	0.00705301	ADGRB1/MYO1G/ABCA7/CORO1A/MCOLN1/SH3BP1/PIP5K1C	7	2.64575
CC	GO:0030670	phagocytic vesicle membrane	12/1007	77/19594	0.000531821	0.00969287	0.0085597	TCIRG1/SLC11A1/ATP6V0D2/CYBA/CORO1A/MCOLN1/RAB11B/ATP6V0E2/ATP6V0B/ATP6V0C/ATP6V0D1/RILP	12	3.4641
CC	GO:0005776	autophagosome	15/1007	112/19594	0.000609595	0.0107632	0.00950486	FTH1/ATP13A2/RAB24/TP53INP2/TICAM1/MAP1LC3A/OSBPL7/WASHC1/FTL/STING1/WDR81/CHMP1A/TECPR1/TBC1D17/VPS16	15	3.87298
CC	GO:0016469	proton-transporting two-sector ATPase complex	9/1007	50/19594	0.000900969	0.0154257	0.0136223	TCIRG1/ATP6V0D2/ATP5F1D/RNASEK/ATP6V0E2/ATP6V0B/ATP6V0C/ATP6V0D1/ATP6AP1	9	3
CC	GO:0045121	membrane raft	30/1007	326/19594	0.00151812	0.0252277	0.0222784	PTGIS/STOML3/TRPC4/CAVIN3/CD14/S100A10/HMOX1/MYOF/CTSD/CD19/EFHD2/SELPLG/ANXA2/P2RX1/ITGAM/TNFRSF1B/ITGB2/HCK/KCNQ1/CSK/ORAI1/TRADD/LAMTOR4/MYADM/ZAP70/FURIN/RGS19/STAT6/GNAI2/SRC	30	5.47723
CC	GO:0098857	membrane microdomain	30/1007	327/19594	0.00159178	0.0256958	0.0226918	PTGIS/STOML3/TRPC4/CAVIN3/CD14/S100A10/HMOX1/MYOF/CTSD/CD19/EFHD2/SELPLG/ANXA2/P2RX1/ITGAM/TNFRSF1B/ITGB2/HCK/KCNQ1/CSK/ORAI1/TRADD/LAMTOR4/MYADM/ZAP70/FURIN/RGS19/STAT6/GNAI2/SRC	30	5.47723
CC	GO:0002116	semaphorin receptor complex	4/1007	11/19594	0.00171091	0.0268518	0.0237126	PLXNB3/PLXNB2/PLXNA3/PLXNA2	4	2
CC	GO:0031093	platelet alpha granule lumen	10/1007	67/19594	0.00211821	0.0315385	0.0278514	SERPINA1/THBS1/TIMP1/TGFB1/CFD/FERMT3/TOR4A/QSOX1/ACTN4/FN1	10	3.16228
CC	GO:0031902	late endosome membrane	17/1007	152/19594	0.00212117	0.0315385	0.0278514	LAMP5/SLC11A1/NTRK1/CD68/ANXA2/MCOLN1/ATP13A2/HGS/VPS28/LAMTOR4/IFITM2/PLD3/RHOB/WDR81/RILP/CHMP1A/VPS16	17	4.12311
CC	GO:0030055	cell-substrate junction	36/1007	428/19594	0.00263118	0.0376868	0.033281	CSPG4/FAT1/XIRP1/RRAS/CD151/L1CAM/ADGRB1/PDLIM7/ITGB7/PLEC/ITGA2B/CYBA/RHOG/RPS15/TRPV4/FLNA/ADGRE5/FERMT3/SLC9A3R2/LIMK1/CORO1B/ITGB2/ARL2/HCK/GNB2/ZYX/FLII/ARHGAP22/RHOB/ATP6V0C/EHD3/ACTN4/CAPN1/PIP5K1C/SRC/PFN1	36	6
CC	GO:0055037	recycling endosome	20/1007	196/19594	0.00273388	0.0376868	0.033281	LAMP5/NTRK1/WASH6P/RAB11FIP5/TUBA1A/TMUB1/PHETA1/UNC13D/RAB11B/DENND6B/WASHC1/ABHD17A/SLC39A4/EHD4/EHD3/SCAMP4/LZTR1/PLEKHJ1/TBC1D17/VPS16	20	4.47214
CC	GO:0062023	collagen-containing extracellular matrix	36/1007	429/19594	0.0027348	0.0376868	0.033281	MATN4/CSPG4/C1QA/LGALS1/COL9A2/SDC2/LAMA3/GPC3/LGALS3BP/F12/SERPINA1/S100A10/C1QC/ADAMTS2/CLC/CD151/C1QB/L1CAM/TPSB2/THBS1/CTSD/CTSL/TIMP1/S100A6/TGFB1/GDF15/ANXA2/ADAMTSL4/NTN1/LGALS9/RELL2/LGALS3/LAMA5/APOA1/FN1/PLOD3	36	6
CC	GO:0005925	focal adhesion	35/1007	419/19594	0.00334374	0.0449813	0.0397227	CSPG4/FAT1/XIRP1/RRAS/CD151/L1CAM/ADGRB1/PDLIM7/ITGB7/PLEC/ITGA2B/CYBA/RHOG/RPS15/TRPV4/FLNA/ADGRE5/SLC9A3R2/LIMK1/CORO1B/ITGB2/ARL2/HCK/GNB2/ZYX/FLII/ARHGAP22/RHOB/ATP6V0C/EHD3/ACTN4/CAPN1/PIP5K1C/SRC/PFN1	35	5.91608
CC	GO:0042581	specific granule	17/1007	160/19594	0.00363505	0.0476641	0.0420918	ADAM8/OSCAR/CTSD/PTPN6/CYBA/P2RX1/C3AR1/ITGAM/STXBP2/TNFRSF1B/ITGB2/DNASE1L1/ITGAL/ACAA1/QSOX1/DGAT1/ALDH3B1	17	4.12311
CC	GO:0055038	recycling endosome membrane	12/1007	96/19594	0.00371189	0.0476641	0.0420918	LAMP5/NTRK1/WASH6P/RAB11FIP5/RAB11B/WASHC1/ABHD17A/SLC39A4/EHD4/EHD3/SCAMP4/LZTR1	12	3.4641
CC	GO:0043020	NADPH oxidase complex	4/1007	14/19594	0.00458625	0.0575829	0.050851	NCF1/CYBA/NOXA1/NCF4	4	2
CC	GO:0031234	extrinsic component of cytoplasmic side of plasma membrane	12/1007	99/19594	0.00477599	0.0586616	0.0518036	KCNIP1/STAC/GNGT2/S100A6/FGR/HCK/GNB2/AKT1/ZAP70/TNK2/GNAI2/SRC	12	3.4641
CC	GO:0030140	trans-Golgi network transport vesicle	6/1007	32/19594	0.00521288	0.0626655	0.0553394	SORT1/NRGN/CLTB/AP1G2/FURIN/AP2A1	6	2.44949
CC	GO:0071682	endocytic vesicle lumen	5/1007	23/19594	0.00550422	0.0647893	0.057215	SCGB3A2/CTSL/HGS/GNLY/APOA1	5	2.23607
CC	GO:0012510	trans-Golgi network transport vesicle membrane	4/1007	15/19594	0.00600245	0.069212	0.0611206	NRGN/CLTB/AP1G2/AP2A1	4	2
CC	GO:0001772	immunological synapse	7/1007	44/19594	0.00671824	0.0759162	0.067041	IL4I1/CORO1A/ARHGDIA/LGALS3/CD37/ZAP70/HAVCR2	7	2.64575
CC	GO:0031091	platelet alpha granule	11/1007	91/19594	0.00688767	0.0763046	0.067384	SERPINA1/THBS1/ITGA2B/TIMP1/TGFB1/CFD/FERMT3/TOR4A/QSOX1/ACTN4/FN1	11	3.31662
CC	GO:0030135	coated vesicle	25/1007	290/19594	0.00816078	0.0886701	0.0783039	CD207/SERPINA1/IDUA/SORT1/HLA-DQB2/SFTPD/FCGR1A/PHETA1/DVL1/UNC13D/NRGN/CLTB/AP1G2/COPE/YIF1A/TEPSIN/FURIN/RGS19/TNK2/AP2A1/LDLR/YIF1B/CD74/SREBF1/VPS16	25	5
KEGG	hsa04145	Phagosome	26/474	152/8164	5.3245e-07	0.000163462	0.000140118	TUBB8/MSR1/TCIRG1/NCF1/CD14/ATP6V0D2/THBS1/TUBB6/CTSL/CYBA/CORO1A/SFTPD/FCGR1A/ITGAM/TUBA1A/HGS/ITGB2/NCF4/ATP6V0E2/TUBA1B/ATP6V0B/ATP6V0C/ATP6V0D1/RILP/ATP6AP1/FCGR2B	26	5.09902
KEGG	hsa04142	Lysosome	22/474	132/8164	6.22926e-06	0.000956191	0.000819639	TCIRG1/SLC11A1/ATP6V0D2/IDUA/CTSD/CTSL/SORT1/CD68/ARSA/SGSH/MCOLN1/GAA/PLA2G15/CLTB/AP1G2/NAGPA/HYAL3/ATP6V0B/CTSA/ATP6V0C/ATP6V0D1/ATP6AP1	22	4.69042
KEGG	hsa05152	Tuberculosis	26/474	180/8164	1.35919e-05	0.0013909	0.00119227	TCIRG1/ITGAX/CD14/CARD9/ATP6V0D2/CTSD/CEBPB/TGFB1/CORO1A/FCGR1A/FCER1G/ITGAM/IRAK1/ITGB2/TRADD/AKT1/ATP6V0B/ATP6V0C/ATP6V0D1/NOD2/BAX/SRC/CD74/ATP6AP1/LSP1/FCGR2B	26	5.09902
KEGG	hsa05132	Salmonella infection	29/474	249/8164	0.000245786	0.0153851	0.013188	TUBB8/RRAS/CD14/S100A10/PYCARD/TUBB6/RHOG/CASP5/FLNA/ANXA2/TUBA1A/IRAK1/CYTH4/TRADD/AKT1/STX10/TUBA1B/FHOD1/PLEKHM2/RHOB/RIPK3/RILP/BAX/PKN1/ACTR1B/PFN1/KLC2/VPS16/HRAS	29	5.38516
KEGG	hsa04610	Complement and coagulation cascades	14/474	85/8164	0.000344031	0.0153851	0.013188	C1QA/C2/ITGAX/F12/SERPINA1/VSIG4/C1QC/C1QB/CFH/C5AR1/CFD/C3AR1/ITGAM/ITGB2	14	3.74166
KEGG	hsa05165	Human papillomavirus infection	35/474	331/8164	0.000384832	0.0153851	0.013188	COL9A2/LAMA3/TCIRG1/CDKN1A/HES4/ITGA7/WNT9A/ATP6V0D2/ITGB7/THBS1/CCNA1/ITGA2B/ISG15/LFNG/DVL1/FZD8/ATP6V0E2/RFNG/LAMA5/TICAM1/TRADD/AKT1/TYK2/CCND3/ATP6V0B/PPP2R5B/ATP6V0C/ATP6V0D1/PARD6A/FN1/IRF3/BAX/LLGL1/ATP6AP1/HRAS	35	5.91608
KEGG	hsa05150	Staphylococcus aureus infection	15/474	96/8164	0.000385686	0.0153851	0.013188	C1QA/C2/C1QC/C1QB/SELPLG/CFH/C5AR1/FCGR1A/CFD/C3AR1/ITGAM/ITGB2/ITGAL/PTAFR/FCGR2B	15	3.87298
KEGG	hsa04380	Osteoclast differentiation	18/474	128/8164	0.000400915	0.0153851	0.013188	NCF1/LILRB2/OSCAR/TYROBP/LILRB1/CYBA/NFKB2/TGFB1/SOCS1/FCGR1A/SPI1/IL1R1/NCF4/AKT1/LILRB3/TYK2/JUND/FCGR2B	18	4.24264
KEGG	hsa05323	Rheumatoid arthritis	14/474	93/8164	0.000877092	0.0299186	0.025646	TCIRG1/CCL3/ATP6V0D2/CTSL/TGFB1/ITGB2/ATP6V0E2/LTB/CD80/ITGAL/ATP6V0B/ATP6V0C/ATP6V0D1/ATP6AP1	14	3.74166
KEGG	hsa05133	Pertussis	12/474	76/8164	0.00131949	0.0405084	0.0347235	C1QA/C2/CD14/C1QC/C1QB/PYCARD/ITGAM/IRAK1/ITGB2/TICAM1/IRF3/GNAI2	12	3.4641
KEGG	hsa04210	Apoptosis	17/474	136/8164	0.00217869	0.05787	0.0496057	LMNA/NTRK1/CTSD/CTSL/GADD45G/ENDOG/PIDD1/TUBA1A/BCL2A1/TRADD/AKT1/TUBA1B/PARP3/CAPN1/BAX/BBC3/HRAS	17	4.12311
KEGG	hsa05131	Shigellosis	26/474	247/8164	0.00226202	0.05787	0.0496057	HK3/CD14/PYCARD/H3C13/PLCD3/IL1R1/NFKBIB/CYTH4/PRKCD/CAPNS1/TRADD/AKT1/MAP1LC3A/U2AF1L4/SHARPIN/STING1/RBCK1/ACTN4/PLCB2/IRF3/CAPN1/BAX/UBC/SRC/TECPR1/PFN1	26	5.09902
KEGG	hsa04115	p53 signaling pathway	11/474	73/8164	0.00303288	0.0716227	0.0613944	CDKN1A/ADGRB1/THBS1/GADD45G/CDKN2A/TP73/PIDD1/TP53I3/CCND3/BAX/BBC3	11	3.31662
KEGG	hsa04062	Chemokine signaling pathway	21/474	192/8164	0.00370269	0.079007	0.0677241	NCF1/CCL3/CXCL11/CXCL16/GNGT2/FGR/ADCY7/HCK/GNB2/NFKBIB/WAS/PRKCD/AKT1/PIK3R6/GRK6/PLCB2/RASGRP2/ARRB2/GNAI2/SRC/HRAS	21	4.58258
KEGG	hsa04966	Collecting duct acid secretion	6/474	27/8164	0.00386028	0.079007	0.0677241	TCIRG1/ATP6V0D2/ATP6V0E2/ATP6V0C/ATP6V0D1/SLC12A7	6	2.44949
KEGG	hsa05221	Acute myeloid leukemia	10/474	67/8164	0.00495485	0.0950712	0.0814943	CD14/CCNA1/FCGR1A/ITGAM/SPI1/RARA/BCL2A1/PIM1/AKT1/HRAS	10	3.16228
KEGG	hsa04611	Platelet activation	15/474	124/8164	0.00529427	0.0956083	0.0819547	ITGA2B/PLA2G4C/P2RX1/FCER1G/FERMT3/ARHGEF1/ADCY7/ORAI1/AKT1/PIK3R6/PLCB2/PPP1CA/RASGRP2/GNAI2/SRC	15	3.87298

## Sheet: Table S5
Table S5. Gene Set Eenrichment Analysis
ID	Description	setSize	enrichmentScore	NES	pvalue	p.adjust	qvalue	rank	leading_edge	core_enrichment
WP_TYROBP_CAUSAL_NETWORK_IN_MICROGLIA	WP_TYROBP_CAUSAL_NETWORK_IN_MICROGLIA	15	0.558978	2.38751	0.000198244	0.00716728	0.00547378	515	tags=73%, list=23%, signal=57%	TCIRG1/ITGAX/GPX1/C1QC/CXCL16/PYCARD/TYROBP/CAPG/ITGAM/TNFRSF1B/ITGB2
WP_THYROID_HORMONES_PRODUCTION_AND_PERIPHERAL_DOWNSTREAM_SIGNALING_EFFECTS	WP_THYROID_HORMONES_PRODUCTION_AND_PERIPHERAL_DOWNSTREAM_SIGNALING_EFFECTS	13	-0.460216	-1.64527	0.0304949	0.134095	0.102411	235	tags=38%, list=10%, signal=35%	PRKG2/THRB/MC4R/SLCO1C1/SLC16A2
WP_PROLACTIN_SIGNALING_PATHWAY	WP_PROLACTIN_SIGNALING_PATHWAY	11	0.537439	2.01235	0.00448413	0.0458904	0.0350473	1055	tags=100%, list=47%, signal=54%	PRL/CTSD/PTPN6/CISH/SOCS1/FLNA/NFKBIB/AKT1/ZAP70/SRC/HRAS
WP_PRADERWILLI_AND_ANGELMAN_SYNDROME	WP_PRADERWILLI_AND_ANGELMAN_SYNDROME	12	-0.471999	-1.64411	0.0216599	0.116711	0.0891345	438	tags=75%, list=19%, signal=61%	CCND1/GABRD/SNURF/KISS1/NPAP1/DLX5/GABRG1/GABRB3/MAGEL2
WP_P53_TRANSCRIPTIONAL_GENE_NETWORK	WP_P53_TRANSCRIPTIONAL_GENE_NETWORK	15	0.512085	2.18722	0.00090333	0.015163	0.0115803	474	tags=67%, list=21%, signal=53%	SCO2/ULBP2/CDKN1A/GPX1/ADGRB1/THBS1/PIDD1/ISG15/SAT1/TP53I3
WP_OXIDATIVE_DAMAGE_RESPONSE	WP_OXIDATIVE_DAMAGE_RESPONSE	11	0.605163	2.26593	0.000758229	0.0137905	0.010532	456	tags=73%, list=20%, signal=58%	C1QA/C2/CDKN1A/C1QC/C1QB/C5AR1/C3AR1/TNFRSF1B
WP_OVERVIEW_OF_PROINFLAMMATORY_AND_PROFIBROTIC_MEDIATORS	WP_OVERVIEW_OF_PROINFLAMMATORY_AND_PROFIBROTIC_MEDIATORS	14	-0.440703	-1.63297	0.0430108	0.161679	0.123477	422	tags=50%, list=19%, signal=41%	CCL8/CCL14/IL7/CXCL14/CXCL12/IL33/CCL18
WP_NEURAL_CREST_DIFFERENTIATION	WP_NEURAL_CREST_DIFFERENTIATION	21	-0.453721	-1.93213	0.00814317	0.0659877	0.050396	709	tags=67%, list=31%, signal=46%	FOXD3/PAX3/FGFR2/ZIC1/TFAP2A/PRTG/ISL1/DLX5/PAX7/SOX9/SNAI2/DLL3/COL2A1/CDH1
WP_NETWORK_MAP_OF_SARSCOV2_SIGNALING_PATHWAY	WP_NETWORK_MAP_OF_SARSCOV2_SIGNALING_PATHWAY	36	0.266854	1.60401	0.0252499	0.122345	0.0934369	353	tags=42%, list=16%, signal=36%	CD163/LGALS3BP/RRAS/CCL3/CD14/IGLL1/CXCL16/NTRK1/CTSD/PTPN6/CTSL/NFKB2/CEBPB/CASP5/CFH
WP_MICROGLIA_PATHOGEN_PHAGOCYTOSIS_PATHWAY	WP_MICROGLIA_PATHOGEN_PHAGOCYTOSIS_PATHWAY	15	0.707945	3.02378	3.40772e-07	4.00408e-05	3.05798e-05	673	tags=100%, list=30%, signal=71%	C1QA/NCF1/C1QC/C1QB/TYROBP/PTPN6/CYBA/FCGR1A/TREM1/FCER1G/ITGAM/ITGB2/HCK/NCF4/PIK3R6
WP_METAPATHWAY_BIOTRANSFORMATION_PHASE_I_AND_II	WP_METAPATHWAY_BIOTRANSFORMATION_PHASE_I_AND_II	22	-0.379344	-1.64678	0.0390173	0.150313	0.114796	822	tags=64%, list=36%, signal=41%	CYP4Z1/HS3ST2/AKR1D1/FMO1/SULT6B1/SULT1C2/CYP26B1/NNMT/NDST3/SULT4A1/CYP27C1/FMO3/FMO2/UGT1A7
WP_MEASLES_VIRUS_INFECTION	WP_MEASLES_VIRUS_INFECTION	17	0.416644	1.87679	0.00543418	0.0491166	0.0375112	1051	tags=88%, list=46%, signal=48%	NECTIN4/IL2RA/NFKB2/TP73/HSPA6/IRAK1/NFKBIB/TRADD/TYK2/CCND3/IRF3/BAX/IRF7/BBC3/FCGR2B
WP_LUNG_FIBROSIS	WP_LUNG_FIBROSIS	10	0.626914	2.24729	0.000650808	0.0137905	0.010532	337	tags=80%, list=15%, signal=68%	CCL3/CYSLTR2/SERPINA1/HMOX1/TIMP1/CEBPB/TGFB1/MT2A
WP_INTEGRINMEDIATED_CELL_ADHESION	WP_INTEGRINMEDIATED_CELL_ADHESION	19	0.361246	1.69578	0.0175211	0.110825	0.0846392	733	tags=68%, list=32%, signal=47%	ITGAX/ITGA7/ITGB7/ITGA2B/ITGAM/ITGB2/ZYX/ITGAE/CSK/CAPNS1/AKT1/CAPN10/ITGAL
WP_HIPPO_SIGNALING_REGULATION_PATHWAYS	WP_HIPPO_SIGNALING_REGULATION_PATHWAYS	19	-0.461392	-1.91187	0.0070918	0.0606026	0.0462833	683	tags=63%, list=30%, signal=45%	CDH12/FLT1/CDH5/FGFR2/PDGFRA/CDH18/EGFR/NTRK2/PRKAA2/CDH1/CDH11/CDH9
WP_HEPATITIS_B_INFECTION	WP_HEPATITIS_B_INFECTION	16	0.374173	1.63854	0.0351887	0.145542	0.111153	1055	tags=88%, list=47%, signal=47%	EGR2/CDKN1A/TGFB1/IRAK1/TICAM1/AKT1/TYK2/IRF3/STAT6/BAX/IRF7/SRC/ATP6AP1/HRAS
WP_GPCRS_OTHER	WP_GPCRS_OTHER	11	-0.509209	-1.72926	0.0170878	0.110825	0.0846392	247	tags=45%, list=11%, signal=41%	OR2F1/EDNRA/ADGRF5/OR2A5/OR1N1
WP_ENDOCHONDRAL_OSSIFICATION_WITH_SKELETAL_DYSPLASIAS	WP_ENDOCHONDRAL_OSSIFICATION_WITH_SKELETAL_DYSPLASIAS	19	-0.528177	-2.1886	0.000765136	0.0137905	0.010532	734	tags=74%, list=32%, signal=50%	SOX6/GLI3/ENPP1/ALPL/FRZB/DDR2/IGF2/SOX9/ADAMTS1/MMP13/COL2A1/GHR/PTH/NKX3-2
WP_ENDOCHONDRAL_OSSIFICATION	WP_ENDOCHONDRAL_OSSIFICATION	19	-0.528177	-2.1886	0.000765136	0.0137905	0.010532	734	tags=74%, list=32%, signal=50%	SOX6/GLI3/ENPP1/ALPL/FRZB/DDR2/IGF2/SOX9/ADAMTS1/MMP13/COL2A1/GHR/PTH/NKX3-2
WP_EMBRYONIC_STEM_CELL_PLURIPOTENCY_PATHWAYS	WP_EMBRYONIC_STEM_CELL_PLURIPOTENCY_PATHWAYS	15	-0.462399	-1.75064	0.0165587	0.109614	0.0837143	830	tags=73%, list=37%, signal=47%	FGF5/FGF23/FGFR2/PDGFRA/WNT3/WNT5A/EGFR/FGF12/LIFR/FGF7/FGF13
WP_DEVELOPMENT_OF_URETERIC_COLLECTION_SYSTEM	WP_DEVELOPMENT_OF_URETERIC_COLLECTION_SYSTEM	22	-0.377203	-1.63749	0.0390173	0.150313	0.114796	965	tags=82%, list=43%, signal=47%	RARB/SMO/GRIP1/PBX1/CCND1/GLI3/FGFR2/EYA1/FRAS1/SALL1/ITGA8/VANGL2/SIX1/ANOS1/SLIT2/FREM1/GFRA1/BMP5
WP_COMPLEMENT_SYSTEM_IN_NEURONAL_DEVELOPMENT_AND_PLASTICITY	WP_COMPLEMENT_SYSTEM_IN_NEURONAL_DEVELOPMENT_AND_PLASTICITY	22	0.387305	1.91746	0.00472553	0.0458904	0.0350473	699	tags=68%, list=31%, signal=48%	C1QA/C2/ITGAX/C1QC/C1QB/TGFB1/CFH/C5AR1/CFD/C3AR1/ITGAM/ITGB2/PLSCR3/C5AR2/TYRO3
WP_COMPLEMENT_SYSTEM	WP_COMPLEMENT_SYSTEM	23	0.371862	1.84574	0.00805391	0.0659877	0.050396	654	tags=70%, list=29%, signal=50%	C2/ITGAX/F12/VSIG4/THBS1/ITGA2B/CD19/SELPLG/CFH/C5AR1/CFD/C3AR1/ITGB2/LAMA5/WAS/C5AR2
WP_COMPLEMENT_AND_COAGULATION_CASCADES	WP_COMPLEMENT_AND_COAGULATION_CASCADES	15	0.417798	1.7845	0.0141136	0.0990061	0.0756127	418	tags=67%, list=18%, signal=55%	C1QA/C2/F12/SERPINA1/C1QC/C1QB/CFH/C5AR1/CFD/C3AR1
WP_CLOCKCONTROLLED_AUTOPHAGY_IN_BONE_METABOLISM	WP_CLOCKCONTROLLED_AUTOPHAGY_IN_BONE_METABOLISM	15	-0.470496	-1.78129	0.0140113	0.0990061	0.0756127	535	tags=53%, list=24%, signal=41%	CHRD/SOST/EFNB2/WNT5A/PRKAA2/BMP5/PTH/RORB
WP_CIRCADIAN_RHYTHM_GENES	WP_CIRCADIAN_RHYTHM_GENES	28	-0.388689	-1.82497	0.0148177	0.100932	0.0770837	235	tags=32%, list=10%, signal=29%	PRKG2/MAGEL2/CRH/PRKAA2/LGR4/NTRK3/NLGN1/SIX3/RORB
WP_CHEMOKINE_SIGNALING_PATHWAY	WP_CHEMOKINE_SIGNALING_PATHWAY	22	0.401016	1.98534	0.00297221	0.0358189	0.0273555	928	tags=86%, list=41%, signal=52%	NCF1/CCL3/CXCL11/CXCL16/GNGT2/FGR/ADCY7/HCK/GNB2/NFKBIB/CSK/WAS/PRKCD/AKT1/GRK6/PLCB2/RASGRP2/ARRB2/GNAI2
WP_CELL_CYCLE	WP_CELL_CYCLE	11	0.441438	1.65289	0.0356113	0.145542	0.111153	329	tags=55%, list=15%, signal=47%	CDKN1A/CDKN2B/GADD45G/CDKN2A/CCNA1/TGFB1
WP_APOPTOSIS_MODULATION_AND_SIGNALING	WP_APOPTOSIS_MODULATION_AND_SIGNALING	12	0.491991	1.90863	0.00555532	0.0492641	0.0376239	649	tags=75%, list=29%, signal=54%	CDKN2A/ENDOG/PIDD1/IL1R1/TNFRSF1B/IRAK1/BCL2A1/CAPNS1/TRADD
WP_ALLOGRAFT_REJECTION	WP_ALLOGRAFT_REJECTION	16	0.370565	1.62274	0.0369592	0.149236	0.113974	169	tags=38%, list=7%, signal=35%	C1QA/C2/IL2RA/CXCL11/C1QC/C1QB
WP_ACUTE_VIRAL_MYOCARDITIS	WP_ACUTE_VIRAL_MYOCARDITIS	16	0.364732	1.5972	0.0409428	0.155186	0.118519	976	tags=81%, list=43%, signal=47%	PYCARD/ENDOG/NFKB2/TGFB1/SOCS1/ITGB2/TICAM1/AKT1/CD80/ITGAL/NOD2/BAX/SRC
REACTOME_TRANSPORT_OF_BILE_SALTS_AND_ORGANIC_ACIDS_METAL_IONS_AND_AMINE_COMPOUNDS	REACTOME_TRANSPORT_OF_BILE_SALTS_AND_ORGANIC_ACIDS_METAL_IONS_AND_AMINE_COMPOUNDS	18	-0.428733	-1.72898	0.0211013	0.116711	0.0891345	885	tags=72%, list=39%, signal=44%	SLC41A2/SLC22A8/SLC22A7/SLC22A2/CP/SLC6A15/SLC6A2/SLC30A10/SLC22A3/SLC6A1/SLC47A1/SLC44A3/RHCG
REACTOME_TRANSCRIPTIONAL_REGULATION_BY_TP53	REACTOME_TRANSCRIPTIONAL_REGULATION_BY_TP53	31	0.380875	2.15531	0.000591483	0.013238	0.0101101	1045	tags=87%, list=46%, signal=48%	SCO2/CDKN1A/POLR2I/ZNF385A/G6PD/CDKN2A/CCNA1/TP73/PIDD1/PRELID1/ELOB/RABGGTA/TP53I3/COX8A/POLR2L/AKT1/BCL6/LAMTOR4/POLR2E/SGK1/CDK5/BAX/UBC/STK11/MLST8/NELFB/BBC3
REACTOME_TOLL_LIKE_RECEPTOR_TLR1_TLR2_CASCADE	REACTOME_TOLL_LIKE_RECEPTOR_TLR1_TLR2_CASCADE	13	0.430065	1.72706	0.0263653	0.126174	0.0963614	966	tags=85%, list=43%, signal=49%	CD14/NFKB2/SOCS1/SFTPD/PELI3/IRAK1/NFKBIB/SIGIRR/TNIP2/NOD2/UBC
REACTOME_TOLL_LIKE_RECEPTOR_CASCADES	REACTOME_TOLL_LIKE_RECEPTOR_CASCADES	25	0.317111	1.63994	0.0159131	0.106845	0.0815995	966	tags=80%, list=43%, signal=46%	CD14/UNC93B1/CTSL/NFKB2/SOCS1/SFTPD/LY86/ITGAM/PELI3/IRAK1/ITGB2/NFKBIB/SIGIRR/TICAM1/TNIP2/RIPK3/NOD2/IRF3/IRF7/UBC
REACTOME_TOLL_LIKE_RECEPTOR_9_TLR9_CASCADE	REACTOME_TOLL_LIKE_RECEPTOR_9_TLR9_CASCADE	12	0.4132	1.60297	0.029315	0.134095	0.102411	966	tags=83%, list=43%, signal=48%	CD14/NFKB2/PELI3/IRAK1/NFKBIB/TICAM1/TNIP2/NOD2/IRF7/UBC
REACTOME_THE_CITRIC_ACID_TCA_CYCLE_AND_RESPIRATORY_ELECTRON_TRANSPORT	REACTOME_THE_CITRIC_ACID_TCA_CYCLE_AND_RESPIRATORY_ELECTRON_TRANSPORT	13	0.53771	2.15933	0.00156558	0.0229945	0.0175613	907	tags=92%, list=40%, signal=56%	SCO2/ATP5F1D/NDUFS8/D2HGDH/IDH3G/COX8A/UQCRC1/UCP2/SLC16A8/NDUFB7/NDUFS7/NDUFV1
REACTOME_SLC_MEDIATED_TRANSMEMBRANE_TRANSPORT	REACTOME_SLC_MEDIATED_TRANSMEMBRANE_TRANSPORT	44	-0.312358	-1.66876	0.0374677	0.149236	0.113974	421	tags=57%, list=19%, signal=47%	SLC41A2/SLC16A10/SLC22A8/SLC22A7/SLC22A2/CP/SLC24A2/SLC7A2/SLCO2B1/SLC6A15/SLC38A3/SLC6A2/SLC9A4/SLC30A10/SLC4A4/SLC5A8/SLC22A3/SLC6A1/SLCO1C1/SLC5A12/SLC38A4/SLC47A1/SLC16A2/SLC44A3/RHCG
REACTOME_SIGNALING_BY_INTERLEUKINS	REACTOME_SIGNALING_BY_INTERLEUKINS	63	0.248857	1.87131	0.00247724	0.0314676	0.0240324	692	tags=57%, list=31%, signal=41%	EBI3/CDKN1A/IL2RA/ITGAX/CCL3/HMOX1/H3C13/PTPN6/IL12RB1/TIMP1/ALOX5/NFKB2/TGFB1/CISH/SOCS1/ANXA2/BOLA2B/ITGAM/PELI3/IL1R1/IL1RL2/STXBP2/TNFRSF1B/IRAK1/ITGB2/HCK/NFKBIB/LGALS9/SIGIRR/PIM1/LAMA5/AKT1/BCL6/BATF/TYK2/CD80
REACTOME_SIGNALING_BY_ERBB4	REACTOME_SIGNALING_BY_ERBB4	13	-0.435355	-1.55639	0.0550314	0.197441	0.150789	552	tags=54%, list=24%, signal=41%	YAP1/GABRA1/ERBB4/EGFR/PGR/GABRB3/CXCL12
REACTOME_SENSORY_PERCEPTION	REACTOME_SENSORY_PERCEPTION	85	-0.326397	-2.05878	0.000326207	0.00958234	0.0073182	1002	tags=73%, list=44%, signal=42%	OR6V1/RBP1/OPN1SW/OR7G2/OR10H5/EBF1/BCO1/ANO2/TAS2R43/ABCA4/OR10Z1/OR2T12/OR51B5/OR4D9/TAS2R46/OR1B1/TAS2R50/OR5A1/OR5AN1/APOE/TAS2R13/OR52K1/OR51L1/SCNN1B/OR1L3/OR6C4/OR2G6/OR1A1/OR51Q1/GUCA1A/TAS2R41/OR51I2/TAS2R7/OR13C8/OR56A1/STRA6/RDH8/GNAT1/OR1D2/OR51M1/OR52I2/OR5AS1/GPC4/OR51D1/OR14A16/OR1N2/OR13C4/TAS2R30/GPC5/PCLO/OR1L1/OR2M2/OR2F1/OR6F1/OR2A12/APOB/OR2A5/OR1N1/OR14A2/OR1C1/GPC6/LRAT
REACTOME_SENESCENCE_ASSOCIATED_SECRETORY_PHENOTYPE_SASP	REACTOME_SENESCENCE_ASSOCIATED_SECRETORY_PHENOTYPE_SASP	13	0.497242	1.99682	0.00420388	0.0458904	0.0350473	299	tags=54%, list=13%, signal=47%	VENTX/CDKN1A/H3C13/CDKN2B/CDKN2A/CCNA1/CEBPB
REACTOME_SARS_COV_2_ACTIVATES_MODULATES_INNATE_AND_ADAPTIVE_IMMUNE_RESPONSES	REACTOME_SARS_COV_2_ACTIVATES_MODULATES_INNATE_AND_ADAPTIVE_IMMUNE_RESPONSES	10	0.576616	2.06698	0.00215649	0.0288341	0.0220211	966	tags=100%, list=43%, signal=58%	PTPN6/ISG15/SFTPD/IRAK1/TYK2/STING1/NOD2/IRF3/IRF7/UBC
REACTOME_ROS_AND_RNS_PRODUCTION_IN_PHAGOCYTES	REACTOME_ROS_AND_RNS_PRODUCTION_IN_PHAGOCYTES	11	0.558193	2.09006	0.0027199	0.0336409	0.0256922	836	tags=91%, list=37%, signal=58%	TCIRG1/NCF1/SLC11A1/ATP6V0D2/CYBA/NCF4/ATP6V0E2/ATP6V0B/ATP6V0C/ATP6V0D1
REACTOME_RAB_REGULATION_OF_TRAFFICKING	REACTOME_RAB_REGULATION_OF_TRAFFICKING	12	0.419988	1.62931	0.026889	0.126174	0.0963614	1048	tags=92%, list=46%, signal=50%	RIN1/GDI1/RAB11B/DENND6B/AKT1/SYTL1/RAB1B/HPS1/RAB33A/TBC1D17/TRAPPC1
REACTOME_PROTEIN_LOCALIZATION	REACTOME_PROTEIN_LOCALIZATION	11	0.544528	2.03889	0.00370002	0.041405	0.0316218	1039	tags=100%, list=46%, signal=54%	HMOX1/CHCHD10/ABCD1/IDH3G/PEX16/ACAA1/GSTK1/GFER/UBC/TIMM17B/CRAT
REACTOME_PLATELET_ACTIVATION_SIGNALING_AND_AGGREGATION	REACTOME_PLATELET_ACTIVATION_SIGNALING_AND_AGGREGATION	45	0.232806	1.53642	0.0473649	0.173918	0.132824	1031	tags=73%, list=45%, signal=41%	ADRA2B/LGALS3BP/SERPINA1/THBS1/GNGT2/PTPN6/ITGA2B/TIMP1/RHOG/TGFB1/FLNA/TAGLN2/CFD/FCER1G/FERMT3/STXBP2/GNB2/CSK/PRKCD/AKT1/PIK3R6/TOR4A/APOA1/RHOB/QSOX1/ACTN4/FN1/RASGRP2/ARRB2/GNAI2/SRC/PFN1/DGKQ
REACTOME_OLFACTORY_SIGNALING_PATHWAY	REACTOME_OLFACTORY_SIGNALING_PATHWAY	47	-0.441264	-2.40954	3.60512e-05	0.00188267	0.00143783	1002	tags=83%, list=44%, signal=47%	OR6V1/OR7G2/OR10H5/EBF1/ANO2/OR10Z1/OR2T12/OR51B5/OR4D9/OR1B1/OR5A1/OR5AN1/OR52K1/OR51L1/OR1L3/OR6C4/OR2G6/OR1A1/OR51Q1/OR51I2/OR13C8/OR56A1/OR1D2/OR51M1/OR52I2/OR5AS1/OR51D1/OR14A16/OR1N2/OR13C4/OR1L1/OR2M2/OR2F1/OR6F1/OR2A12/OR2A5/OR1N1/OR14A2/OR1C1
REACTOME_O_LINKED_GLYCOSYLATION	REACTOME_O_LINKED_GLYCOSYLATION	21	-0.425182	-1.81059	0.0176849	0.110825	0.0846392	569	tags=57%, list=25%, signal=43%	ADAMTSL3/ADAMTS12/GALNTL5/ADAMTS3/GALNT17/ADAMTSL1/ADAMTS9/THSD7B/ADAMTS1/GALNT13/ADAMTS20/ADAMTS18
REACTOME_O_GLYCOSYLATION_OF_TSR_DOMAIN_CONTAINING_PROTEINS	REACTOME_O_GLYCOSYLATION_OF_TSR_DOMAIN_CONTAINING_PROTEINS	14	-0.480361	-1.77992	0.0184998	0.112131	0.0856366	569	tags=64%, list=25%, signal=48%	ADAMTSL3/ADAMTS12/ADAMTS3/ADAMTSL1/ADAMTS9/THSD7B/ADAMTS1/ADAMTS20/ADAMTS18
REACTOME_NEUTROPHIL_DEGRANULATION	REACTOME_NEUTROPHIL_DEGRANULATION	90	0.214527	1.85939	0.00220857	0.0288341	0.0220211	632	tags=51%, list=28%, signal=38%	HK3/ADAM8/TCIRG1/ITGAX/SERPINA1/CD14/CST3/LILRB2/SLC11A1/PYCARD/MVP/OSCAR/TYROBP/CTSD/PTPN6/S100A11/CD68/ALOX5/CYBA/ARSA/RHOG/FGR/FTH1/HSPA6/ARHGAP45/ANXA2/C5AR1/ADGRE5/P2RX1/CFD/FCER1G/C3AR1/RAB24/ITGAM/DPP7/TNFRSF1B/GAA/ITGB2/NAPRT/NBEAL2/UNC13D/RHOF/PFKL/LGALS3/PRKCD/IMPDH1
REACTOME_NEDDYLATION	REACTOME_NEDDYLATION	13	0.42065	1.68925	0.0320879	0.136111	0.10395	1078	tags=92%, list=48%, signal=49%	FBXL15/FBXW5/ASB11/CISH/ELOB/ANKRD9/FBXL8/ASB2/GPS1/UBC/CCDC22/KBTBD13
REACTOME_MYD88_INDEPENDENT_TLR4_CASCADE	REACTOME_MYD88_INDEPENDENT_TLR4_CASCADE	13	0.422333	1.69601	0.0316792	0.136111	0.10395	966	tags=85%, list=43%, signal=49%	CD14/NFKB2/IRAK1/NFKBIB/TICAM1/TNIP2/RIPK3/NOD2/IRF3/IRF7/UBC
REACTOME_METABOLISM_OF_RNA	REACTOME_METABOLISM_OF_RNA	26	0.503499	2.65057	8.11184e-06	0.000546797	0.000417599	989	tags=96%, list=44%, signal=55%	APOBEC3H/POLR2I/PCBP1/RPS15/ADAT3/WDR18/TRMT1/SF3A2/POLR2L/PRKCD/TSR3/AKT1/CPSF1/LSM10/TBL3/POLR2E/TRMT61A/QTRT1/BOP1/U2AF1L4/HSD17B10/FAU/XAB2/UBC/NOC4L
REACTOME_LEISHMANIA_INFECTION	REACTOME_LEISHMANIA_INFECTION	35	0.360386	2.14396	0.000502861	0.0123638	0.00944245	625	tags=66%, list=28%, signal=48%	CD163/TAAR1/CYSLTR2/GPBAR1/HMOX1/GPR25/PYCARD/GGT5/HTR7/GNGT2/CYBA/NFKB2/FGR/RHBDF2/NOXA1/FCGR1A/C3AR1/ADCY7/HCK/DVL1/GNB2/DPEP2/WAS
REACTOME_INTERLEUKIN_4_AND_INTERLEUKIN_13_SIGNALING	REACTOME_INTERLEUKIN_4_AND_INTERLEUKIN_13_SIGNALING	25	0.307592	1.59071	0.0211735	0.116711	0.0891345	683	tags=64%, list=30%, signal=45%	CDKN1A/ITGAX/HMOX1/TIMP1/ALOX5/TGFB1/SOCS1/ITGAM/TNFRSF1B/ITGB2/PIM1/LAMA5/AKT1/BCL6/BATF/TYK2
REACTOME_INTERFERON_SIGNALING	REACTOME_INTERFERON_SIGNALING	20	0.356796	1.72536	0.0197968	0.116306	0.0888252	1028	tags=90%, list=45%, signal=50%	IFI30/PTPN6/HLA-DQB2/ISG15/MT2A/SOCS1/FLNA/FCGR1A/PRKCD/UBA7/TYK2/IFITM2/TRIM3/IRF3/PTAFR/IRF7/UBC/TRIM46
REACTOME_INNATE_IMMUNE_SYSTEM	REACTOME_INNATE_IMMUNE_SYSTEM	153	0.260484	2.54032	4.63956e-08	1.0903e-05	8.32678e-06	909	tags=70%, list=40%, signal=45%	C1QA/C2/HK3/ADAM8/TCIRG1/NCF1/ITGAX/PGLYRP4/SERPINA1/CD14/CST3/LILRB2/HMOX1/SLC11A1/C1QC/C1QB/PYCARD/MVP/CARD9/OSCAR/ATP6V0D2/TYROBP/UNC93B1/CTSD/PTPN6/CTSL/S100A11/RASGRP4/CD68/ALOX5/CYBA/CD19/ARSA/RHOG/NFKB2/FGR/FTH1/HSPA6/ISG15/CFH/ARHGAP45/SOCS1/ANXA2/C5AR1/ADGRE5/P2RX1/SFTPD/FCGR1A/CFD/TREM1/FCER1G/LY86/C3AR1/RAB24/ITGAM/PELI3/DPP7/TNFRSF1B/GAA/LIMK1/GNLY/IRAK1/ITGB2/NAPRT/HCK/NFKBIB/NBEAL2/…
REACTOME_INFECTIOUS_DISEASE	REACTOME_INFECTIOUS_DISEASE	97	0.217593	1.90354	0.00161617	0.0230182	0.0175794	537	tags=44%, list=24%, signal=35%	TUBB8/CD163/SDC2/GPC3/TAAR1/CYSLTR2/GPBAR1/POLR2I/HMOX1/GPR25/PYCARD/H3C13/GGT5/HTR7/TUBB6/GNGT2/PTPN6/CTSL/PDCD1/CYBA/NFKB2/RPS15/FGR/RHBDF2/TGFB1/ISG15/CORO1A/NOXA1/ZDHHC8/SFTPD/FCGR1A/ELOB/C3AR1/IL1R1/TUBA1A/MGAT2/HGS/VPS28/IRAK1/ADCY7/HCK/DVL1/GNB2
REACTOME_HIV_INFECTION	REACTOME_HIV_INFECTION	12	0.411003	1.59445	0.030528	0.134095	0.102411	1108	tags=92%, list=49%, signal=47%	POLR2I/ELOB/VPS28/HCK/POLR2L/POLR2E/FURIN/AP2A1/UBC/NELFB/NEDD4L
REACTOME_FACTORS_INVOLVED_IN_MEGAKARYOCYTE_DEVELOPMENT_AND_PLATELET_PRODUCTION	REACTOME_FACTORS_INVOLVED_IN_MEGAKARYOCYTE_DEVELOPMENT_AND_PLATELET_PRODUCTION	26	0.305922	1.61047	0.0191446	0.113898	0.086986	1113	tags=81%, list=49%, signal=42%	ZFPM2/TUBB8/DOCK3/KIFC2/H3C13/TUBB6/GATA2/TUBA1A/MICAL1/ITPK1/TUBA1B/ZFPM1/MAFK/CDK5/EHD3/HMG20B/SH2B2/KLC2/DOCK9/KIF4B/KIF21A
REACTOME_EXTRACELLULAR_MATRIX_ORGANIZATION	REACTOME_EXTRACELLULAR_MATRIX_ORGANIZATION	106	-0.287854	-1.89604	0.000526119	0.0123638	0.00944245	730	tags=50%, list=32%, signal=36%	A2M/COL9A1/MFAP4/ELN/CTRB1/COL21A1/COL6A3/FBLN5/COL1A2/TNC/MATN3/BGN/COL14A1/TLL2/ITGB6/COL17A1/ADAMTS3/TNN/COL4A2/COL12A1/LAMA4/DDR2/LUM/MUSK/COLGALT2/ITGA8/ADAMTS9/COL1A1/MMP16/DCN/CEACAM6/FMOD/EFEMP1/PLOD2/ADAMTS1/HAPLN1/MMP13/COL22A1/VCAM1/TLL1/COL15A1/MMP8/PCOLCE2/COL2A1/COL4A1/COL3A1/CEACAM8/CDH1/COL8A1/IBSP/FBLN1/PRSS2/ADAMTS18
REACTOME_ER_TO_GOLGI_ANTEROGRADE_TRANSPORT	REACTOME_ER_TO_GOLGI_ANTEROGRADE_TRANSPORT	13	0.39963	1.60483	0.0447756	0.165705	0.126552	1160	tags=92%, list=51%, signal=45%	TUBB8/SERPINA1/TUBB6/TUBA1A/COPE/TUBA1B/RAB1B/ARF5/PPP6R1/TRAPPC1/SPTBN4/LMAN1L
REACTOME_ECM_PROTEOGLYCANS	REACTOME_ECM_PROTEOGLYCANS	36	-0.329934	-1.65455	0.0247559	0.121201	0.0925632	669	tags=56%, list=29%, signal=40%	COL6A3/COL1A2/TNC/MATN3/BGN/ITGB6/TNN/COL4A2/LAMA4/LUM/MUSK/ITGA8/COL1A1/DCN/FMOD/HAPLN1/COL2A1/COL4A1/COL3A1/IBSP
REACTOME_DISEASES_ASSOCIATED_WITH_O_GLYCOSYLATION_OF_PROTEINS	REACTOME_DISEASES_ASSOCIATED_WITH_O_GLYCOSYLATION_OF_PROTEINS	17	-0.393976	-1.55537	0.0479042	0.174535	0.133295	569	tags=53%, list=25%, signal=40%	ADAMTSL3/ADAMTS12/ADAMTS3/ADAMTSL1/ADAMTS9/THSD7B/ADAMTS1/ADAMTS20/ADAMTS18
REACTOME_DEGRADATION_OF_THE_EXTRACELLULAR_MATRIX	REACTOME_DEGRADATION_OF_THE_EXTRACELLULAR_MATRIX	49	-0.34038	-1.8829	0.00510289	0.0479672	0.0366334	730	tags=55%, list=32%, signal=38%	A2M/COL9A1/ELN/CTRB1/COL6A3/COL1A2/COL14A1/TLL2/COL17A1/COL4A2/COL12A1/ADAMTS9/COL1A1/MMP16/DCN/ADAMTS1/MMP13/TLL1/COL15A1/MMP8/COL2A1/COL4A1/COL3A1/CDH1/COL8A1/PRSS2/ADAMTS18
REACTOME_CYTOSOLIC_SENSORS_OF_PATHOGEN_ASSOCIATED_DNA	REACTOME_CYTOSOLIC_SENSORS_OF_PATHOGEN_ASSOCIATED_DNA	11	0.576872	2.16	0.00179216	0.0247739	0.0189203	966	tags=100%, list=43%, signal=58%	NFKB2/NFKBIB/POLR2L/TICAM1/POLR2E/STING1/RIPK3/IRF3/STAT6/IRF7/UBC
REACTOME_CYTOKINE_SIGNALING_IN_IMMUNE_SYSTEM	REACTOME_CYTOKINE_SIGNALING_IN_IMMUNE_SYSTEM	88	0.288063	2.45096	9.30718e-06	0.000546797	0.000417599	726	tags=61%, list=32%, signal=43%	PRL/TNFRSF18/TNFRSF4/EBI3/IFI30/CDKN1A/IL2RA/ITGAX/CCL3/HMOX1/H3C13/TNFSF12/PTPN6/IL12RB1/TIMP1/ALOX5/NFKB2/TGFB1/HLA-DQB2/ISG15/MT2A/CISH/SOCS1/FLNA/ANXA2/FCGR1A/ELOB/BOLA2B/ITGAM/PELI3/IL1R1/IL1RL2/STXBP2/TNFRSF1B/IRAK1/ITGB2/TNFRSF12A/HCK/NFKBIB/LGALS9/SIGIRR/CSK/PIM1/LAMA5/PRKCD/AKT1/BCL6/BATF/LTB/UBA7/TYK2/CD80/IFITM2/TRIM3
REACTOME_COMPLEMENT_CASCADE	REACTOME_COMPLEMENT_CASCADE	12	0.557417	2.16245	0.00111571	0.0174795	0.0133494	418	tags=75%, list=18%, signal=62%	C1QA/C2/C1QC/C1QB/CD19/CFH/C5AR1/CFD/C3AR1
REACTOME_COLLAGEN_FORMATION	REACTOME_COLLAGEN_FORMATION	36	-0.372033	-1.86567	0.00478432	0.0458904	0.0350473	676	tags=61%, list=30%, signal=44%	COL9A1/COL21A1/COL6A3/COL1A2/COL14A1/TLL2/COL17A1/ADAMTS3/COL4A2/COL12A1/COLGALT2/COL1A1/PLOD2/MMP13/COL22A1/TLL1/COL15A1/PCOLCE2/COL2A1/COL4A1/COL3A1/COL8A1
REACTOME_COLLAGEN_DEGRADATION	REACTOME_COLLAGEN_DEGRADATION	25	-0.409636	-1.85623	0.00957626	0.0752742	0.0574883	727	tags=64%, list=32%, signal=44%	COL9A1/COL6A3/COL1A2/COL14A1/COL17A1/COL4A2/COL12A1/COL1A1/MMP13/COL15A1/MMP8/COL2A1/COL4A1/COL3A1/COL8A1/PRSS2
REACTOME_COLLAGEN_CHAIN_TRIMERIZATION	REACTOME_COLLAGEN_CHAIN_TRIMERIZATION	19	-0.527684	-2.18656	0.000792219	0.0137905	0.010532	727	tags=79%, list=32%, signal=54%	COL9A1/COL21A1/COL6A3/COL1A2/COL14A1/COL17A1/COL4A2/COL12A1/COL1A1/COL22A1/COL15A1/COL2A1/COL4A1/COL3A1/COL8A1
REACTOME_COLLAGEN_BIOSYNTHESIS_AND_MODIFYING_ENZYMES	REACTOME_COLLAGEN_BIOSYNTHESIS_AND_MODIFYING_ENZYMES	29	-0.483296	-2.2932	0.000150508	0.00643078	0.0049113	727	tags=72%, list=32%, signal=50%	COL9A1/COL21A1/COL6A3/COL1A2/COL14A1/TLL2/COL17A1/ADAMTS3/COL4A2/COL12A1/COLGALT2/COL1A1/PLOD2/COL22A1/TLL1/COL15A1/PCOLCE2/COL2A1/COL4A1/COL3A1/COL8A1
REACTOME_CLASS_I_MHC_MEDIATED_ANTIGEN_PROCESSING_PRESENTATION	REACTOME_CLASS_I_MHC_MEDIATED_ANTIGEN_PROCESSING_PRESENTATION	26	0.419523	2.2085	0.000302608	0.0094817	0.00724135	966	tags=85%, list=43%, signal=49%	CD207/NCF1/CD14/FBXL15/CTSL/FBXW5/CYBA/ASB11/SOCS1/FCGR1A/ELOB/STUB1/RNF126/MIB2/NCF4/UBA7/FBXL8/ASB2/RBCK1/THOP1/HECTD3/UBC
REACTOME_CLASS_C_3_METABOTROPIC_GLUTAMATE_PHEROMONE_RECEPTORS	REACTOME_CLASS_C_3_METABOTROPIC_GLUTAMATE_PHEROMONE_RECEPTORS	12	-0.472074	-1.64437	0.0216599	0.116711	0.0891345	1204	tags=100%, list=53%, signal=47%	TAS2R31/TAS2R42/TAS2R19/TAS2R43/TAS2R46/TAS2R50/TAS2R13/TAS2R41/TAS2R7/GABBR2/TAS2R30
REACTOME_CELLULAR_SENESCENCE	REACTOME_CELLULAR_SENESCENCE	17	0.364603	1.64237	0.0226205	0.116711	0.0891345	299	tags=41%, list=13%, signal=36%	VENTX/CDKN1A/H3C13/CDKN2B/CDKN2A/CCNA1/CEBPB
REACTOME_CELLULAR_RESPONSES_TO_STIMULI	REACTOME_CELLULAR_RESPONSES_TO_STIMULI	71	0.293559	2.33076	6.06961e-05	0.00285272	0.00217867	1008	tags=75%, list=44%, signal=43%	VENTX/TUBB8/MT1G/SCO2/TCIRG1/LMNA/CDKN1A/NCF1/GPX1/HMOX1/H3C13/ATP6V0D2/CDKN2B/NOX5/TUBB6/G6PD/CDKN2A/CCNA1/CYBA/CEBPB/RPS15/SRXN1/HSPA6/MT2A/ELOB/MT1X/TUBA1A/CCS/NCF4/COX8A/ATP6V0E2/PRKCD/AKT1/LAMTOR4/TUBA1B/H2AJ/ACD/APOA1/YIF1A/ATP6V0B/MAFK/PPP2R5B/ATP6V0C/ATP6V0D1/CXXC1/FAU/ACADVL/HSF1/UBC/ZBTB17/MLST8/CDKN2D/WDR24
REACTOME_CELLULAR_RESPONSE_TO_STARVATION	REACTOME_CELLULAR_RESPONSE_TO_STARVATION	13	0.494457	1.98564	0.00460664	0.0458904	0.0350473	1153	tags=100%, list=51%, signal=49%	TCIRG1/ATP6V0D2/CEBPB/RPS15/ATP6V0E2/LAMTOR4/ATP6V0B/ATP6V0C/ATP6V0D1/FAU/MLST8/WDR24/RRAGD
REACTOME_CELLULAR_RESPONSE_TO_CHEMICAL_STRESS	REACTOME_CELLULAR_RESPONSE_TO_CHEMICAL_STRESS	18	0.514884	2.35502	0.0002874	0.0094817	0.00724135	655	tags=78%, list=29%, signal=56%	SCO2/NCF1/GPX1/HMOX1/NOX5/G6PD/CDKN2A/CYBA/SRXN1/CCS/NCF4/COX8A/PRKCD/AKT1
REACTOME_CELL_CYCLE	REACTOME_CELL_CYCLE	42	0.252021	1.61627	0.0240269	0.119347	0.0911472	1198	tags=81%, list=53%, signal=39%	TUBB8/LMNA/CDKN1A/POLR2I/H3C13/CDKN2B/TUBB6/ZNF385A/CDKN2A/CCNA1/TUBA1A/CHTF18/CENPT/POLR2L/AKT1/SSNA1/TUBA1B/H2AJ/POLR2E/ACD/RAB1B/CCND3/PPP2R5B/CENPX/UBC/SRC/CDKN2D/H4C3/CENPA/CENPF/SGO1/TOP2A/SGO2/HMMR
REACTOME_CELL_CELL_JUNCTION_ORGANIZATION	REACTOME_CELL_CELL_JUNCTION_ORGANIZATION	14	-0.456071	-1.68992	0.0302541	0.134095	0.102411	683	tags=64%, list=30%, signal=45%	CDH12/CDH5/CLDN18/SDK1/CDH18/CADM2/CDH1/CDH11/CDH9
REACTOME_C_TYPE_LECTIN_RECEPTORS_CLRS	REACTOME_C_TYPE_LECTIN_RECEPTORS_CLRS	10	0.438016	1.57015	0.0386517	0.150313	0.114796	1055	tags=90%, list=47%, signal=48%	PYCARD/CARD9/NFKB2/FCER1G/PRKCD/MUC12/UBC/SRC/HRAS
REACTOME_ASSEMBLY_OF_COLLAGEN_FIBRILS_AND_OTHER_MULTIMERIC_STRUCTURES	REACTOME_ASSEMBLY_OF_COLLAGEN_FIBRILS_AND_OTHER_MULTIMERIC_STRUCTURES	25	-0.383467	-1.73765	0.0223744	0.116711	0.0891345	727	tags=64%, list=32%, signal=44%	COL9A1/COL6A3/COL1A2/COL14A1/TLL2/COL17A1/COL4A2/COL12A1/COL1A1/MMP13/TLL1/COL15A1/COL2A1/COL4A1/COL3A1/COL8A1
REACTOME_ARACHIDONIC_ACID_METABOLISM	REACTOME_ARACHIDONIC_ACID_METABOLISM	12	0.406494	1.57696	0.0321454	0.136111	0.10395	584	tags=58%, list=26%, signal=44%	PTGIS/GPX1/GGT5/PTGDS/ALOX5/GPX4/DPEP2
REACTOME_ANTIGEN_PROCESSING_UBIQUITINATION_PROTEASOME_DEGRADATION	REACTOME_ANTIGEN_PROCESSING_UBIQUITINATION_PROTEASOME_DEGRADATION	19	0.361334	1.69619	0.0175211	0.110825	0.0846392	1108	tags=89%, list=49%, signal=46%	FBXL15/FBXW5/ASB11/SOCS1/ELOB/STUB1/RNF126/MIB2/UBA7/FBXL8/ASB2/RBCK1/THOP1/HECTD3/UBC/KBTBD13/NEDD4L
REACTOME_ANTI_INFLAMMATORY_RESPONSE_FAVOURING_LEISHMANIA_PARASITE_INFECTION	REACTOME_ANTI_INFLAMMATORY_RESPONSE_FAVOURING_LEISHMANIA_PARASITE_INFECTION	24	0.344084	1.74182	0.00976963	0.0752742	0.0574883	584	tags=62%, list=26%, signal=47%	CD163/TAAR1/CYSLTR2/GPBAR1/GPR25/GGT5/HTR7/GNGT2/FGR/RHBDF2/FCGR1A/ADCY7/HCK/GNB2/DPEP2
REACTOME_AMINO_ACIDS_REGULATE_MTORC1	REACTOME_AMINO_ACIDS_REGULATE_MTORC1	10	0.4938	1.77011	0.0125336	0.0920439	0.0702955	1153	tags=100%, list=51%, signal=49%	TCIRG1/ATP6V0D2/ATP6V0E2/LAMTOR4/ATP6V0B/ATP6V0C/ATP6V0D1/MLST8/WDR24/RRAGD
REACTOME_ADHERENS_JUNCTIONS_INTERACTIONS	REACTOME_ADHERENS_JUNCTIONS_INTERACTIONS	10	-0.505922	-1.65037	0.0380158	0.150146	0.114669	339	tags=70%, list=15%, signal=60%	CDH12/CDH5/CDH18/CADM2/CDH1/CDH11/CDH9
REACTOME_ADAPTIVE_IMMUNE_SYSTEM	REACTOME_ADAPTIVE_IMMUNE_SYSTEM	94	0.244064	2.08298	0.000184758	0.00716728	0.00547378	1078	tags=77%, list=48%, signal=42%	CD207/TUBB8/IFI30/NCF1/CD14/LILRB2/HCST/CD300C/FBXL15/OSCAR/TYROBP/ITGB7/SIGLEC11/CTSD/CD101/TUBB6/LILRB1/PTPN6/CTSL/PDCD1/FBXW5/CYBA/CD19/HLA-DQB2/ASB11/SOCS1/SFTPD/FCGR1A/ELOB/TREM1/STUB1/TUBA1A/RNF126/SIPA1/ITGB2/NFKBIB/MIB2/NCF4/CSK/ORAI1/WAS/AKT1/KIR3DL2/LILRB3/UBA7/CD80/NFKBIE/KIR2DL3/TUBA1B/FBXL8/ITGAL/PILRA/ZAP70/CTSA/PPP2R5B/ASB2/RBCK1/RILP/RASGRP2/THOP1/HECTD3/AP2A1/UBC/SRC/MLST8/ACTR1B…
PID_TCR_PATHWAY	PID_TCR_PATHWAY	11	0.537439	2.01235	0.00448413	0.0458904	0.0350473	1055	tags=100%, list=47%, signal=54%	PTPN6/FLNA/CSK/ORAI1/WAS/AKT1/CD80/ZAP70/SH3BP2/RASGRP2/HRAS
PID_TAP63_PATHWAY	PID_TAP63_PATHWAY	11	0.470635	1.76221	0.0224811	0.116711	0.0891345	663	tags=73%, list=29%, signal=52%	EGR2/CDKN1A/CDKN2A/GDF15/TP53I3/PRKCD/S100A2/FDXR
PID_SYNDECAN_1_PATHWAY	PID_SYNDECAN_1_PATHWAY	19	-0.395904	-1.6405	0.0335337	0.140722	0.107472	727	tags=63%, list=32%, signal=43%	COL9A1/COL6A3/COL1A2/COL14A1/COL17A1/COL12A1/COL1A1/COL15A1/COL2A1/COL4A1/COL3A1/COL8A1
PID_PI3KCI_PATHWAY	PID_PI3KCI_PATHWAY	10	0.537201	1.92569	0.00537918	0.0491166	0.0375112	1055	tags=100%, list=47%, signal=54%	FGR/ADAP1/HCK/PIK3R6/ZAP70/SGK1/INPPL1/SRC/ARF5/HRAS
PID_PDGFRB_PATHWAY	PID_PDGFRB_PATHWAY	14	0.423118	1.73592	0.0219511	0.116711	0.0891345	1139	tags=93%, list=50%, signal=47%	FGR/ARHGDIA/SLC9A3R2/SIPA1/HCK/CSK/PRKCD/PIK3R6/JUND/ACTN4/SRC/HRAS/CTTN
PID_P75_NTR_PATHWAY	PID_P75_NTR_PATHWAY	11	0.452591	1.69465	0.0320303	0.136111	0.10395	849	tags=82%, list=37%, signal=51%	MMP7/NTRK1/SORT1/ARHGDIA/IRAK1/AKT1/RHOB/RHOC/FURIN
PID_P73PATHWAY	PID_P73PATHWAY	14	0.425023	1.74373	0.0206767	0.116711	0.0891345	1108	tags=93%, list=49%, signal=48%	CDKN1A/SERPINA1/NTRK1/TP73/GDF15/TUBA1A/TP53I3/FASN/S100A2/HSF1/BAX/BBC3/NEDD4L
PID_P53_DOWNSTREAM_PATHWAY	PID_P53_DOWNSTREAM_PATHWAY	23	0.345442	1.71461	0.0182267	0.112131	0.0856366	663	tags=65%, list=29%, signal=47%	CDKN1A/GPX1/PYCARD/CTSD/ZNF385A/TP73/PIDD1/EDN2/GDF15/TP53I3/KAT2A/BCL2A1/S100A2/BCL6/FDXR
PID_MYC_REPRESS_PATHWAY	PID_MYC_REPRESS_PATHWAY	11	0.476098	1.78267	0.0208895	0.116711	0.0891345	428	tags=64%, list=19%, signal=52%	LGALS1/CDKN1A/SLC11A1/CDKN2B/SFXN3/FTH1/SPI1
PID_IL12_2PATHWAY	PID_IL12_2PATHWAY	11	0.463133	1.73412	0.0268578	0.126174	0.0963614	443	tags=64%, list=20%, signal=51%	IL2RA/CCL3/GADD45G/IL12RB1/NFKB2/SOCS1/IL1R1
PID_CXCR4_PATHWAY	PID_CXCR4_PATHWAY	19	0.385273	1.80856	0.00962914	0.0752742	0.0574883	985	tags=89%, list=43%, signal=51%	ITGA7/PTPN6/FGR/HGS/LIMK1/HCK/CSK/AKT1/PIK3R6/RHOB/RHOC/GRK6/PLCB2/ARRB2/GNAI2/SRC/MLST8
PID_AVB3_INTEGRIN_PATHWAY	PID_AVB3_INTEGRIN_PATHWAY	21	-0.410373	-1.74753	0.0236229	0.119347	0.0911472	727	tags=62%, list=32%, signal=42%	COL9A1/ANGPTL3/COL6A3/COL1A2/COL14A1/COL17A1/COL12A1/COL1A1/COL15A1/COL2A1/COL4A1/COL3A1/COL8A1
PID_AJDISS_2PATHWAY	PID_AJDISS_2PATHWAY	10	-0.496414	-1.61936	0.0404684	0.154635	0.118098	330	tags=50%, list=15%, signal=43%	EGFR/IGF2/NTRK2/GFRA1/CDH1
NABA_SECRETED_FACTORS	NABA_SECRETED_FACTORS	51	-0.300349	-1.68078	0.022797	0.116711	0.0891345	611	tags=47%, list=27%, signal=35%	CCBE1/WNT3/ANGPTL2/ANGPTL1/FSTL1/CHRD/FRZB/WIF1/CCL8/WNT5A/CHRDL1/CBLN2/IGF2/CCL14/GDF6/FGF12/VWC2L/IL7/FGF7/CXCL14/CXCL12/BMP5/FGF13/CCL18
NABA_PROTEOGLYCANS	NABA_PROTEOGLYCANS	15	-0.516145	-1.95412	0.00312451	0.036713	0.0280384	921	tags=100%, list=41%, signal=60%	OGN/OMD/PODN/PRG4/ASPN/BGN/LUM/PRELP/DCN/PRG3/FMOD/HAPLN1/IMPG1/ESM1
NABA_MATRISOME_ASSOCIATED	NABA_MATRISOME_ASSOCIATED	136	-0.280899	-1.93083	0.000376285	0.00982521	0.00750369	587	tags=43%, list=26%, signal=34%	WNT3/ANGPTL2/ANGPTL1/FSTL1/ADAMTSL3/TLL2/CHRD/ADAMTS12/C1QL4/FRZB/F7/ADAMTS3/WIF1/EMCN/CCL8/F13B/GPC4/WNT5A/CHRDL1/ANXA3/ADAMTSL1/SULF1/CBLN2/GPC5/IGF2/ADAMTS9/CCL14/SEMA3C/GDF6/HPSE2/MMP16/FGF12/VWC2L/IL7/PAPPA/CPN2/PLOD2/ADAMTS1/FGF7/MMP13/SEMA3E/TLL1/ADAM30/CXCL14/CXCL12/COLEC12/MMP8/ADAMTS20/FREM1/BMP5/SERPINA5/SEMA6D/MMP27/GPC6/FGF13/F9/PRSS2/ADAMTS18/CCL18
NABA_MATRISOME	NABA_MATRISOME	223	-0.315144	-2.3325	1.11902e-07	1.75313e-05	1.3389e-05	746	tags=53%, list=33%, signal=40%	SLIT3/CTSE/A2M/COL9A1/MFAP4/ELN/FNDC1/ANGPTL3/C1QTNF7/COL21A1/COL6A3/FBLN5/COL1A2/IGFBP5/SVEP1/TNC/MATN3/C1QTNF1/IGFBP3/BGN/TSKU/CCBE1/WNT3/COL14A1/FRAS1/ANGPTL2/ANGPTL1/FSTL1/ADAMTSL3/TLL2/CHRD/ADAMTS12/C1QL4/COL17A1/FRZB/F7/ADAMTS3/RSPO3/WIF1/TNN/COL4A2/COL12A1/EMCN/LAMA4/CCL8/F13B/LUM/GPC4/NDNF/WNT5A/CHRDL1/ANXA3/ADAMTSL1/VIT/CCN4/SULF1/EGFLAM/NELL1/PRELP/CBLN2/GPC5/IGF2/ADAMTS9/CCL14/SEMA3C/G…
NABA_ECM_REGULATORS	NABA_ECM_REGULATORS	50	-0.365782	-2.0394	0.000972017	0.0157534	0.0120311	569	tags=50%, list=25%, signal=38%	ADAMTSL3/TLL2/ADAMTS12/F7/ADAMTS3/F13B/ADAMTSL1/SULF1/ADAMTS9/HPSE2/MMP16/PAPPA/CPN2/PLOD2/ADAMTS1/MMP13/TLL1/ADAM30/MMP8/ADAMTS20/SERPINA5/MMP27/F9/PRSS2/ADAMTS18
NABA_ECM_GLYCOPROTEINS	NABA_ECM_GLYCOPROTEINS	53	-0.37786	-2.14355	0.000348488	0.00963467	0.00735817	1056	tags=81%, list=47%, signal=44%	FBN3/TNXB/MGP/ABI3BP/ECM2/LTBP2/TNFAIP6/FBN1/THBS2/LAMA1/LAMC3/RELN/NPNT/SLIT3/MFAP4/ELN/FNDC1/FBLN5/IGFBP5/SVEP1/TNC/MATN3/IGFBP3/TSKU/FRAS1/RSPO3/TNN/LAMA4/NDNF/VIT/CCN4/EGFLAM/NELL1/SPARCL1/EFEMP1/ANOS1/SLIT2/VWA2/PCOLCE2/MXRA5/IBSP/POSTN/FBLN1
NABA_ECM_AFFILIATED	NABA_ECM_AFFILIATED	35	0.30773	1.83071	0.00581702	0.0506297	0.0386668	171	tags=34%, list=8%, signal=32%	CSPG4/C1QA/LGALS1/CLEC4F/SDC2/GPC3/C1QL1/PLXNB3/C1QC/CLC/C1QB/C1QTNF4
NABA_CORE_MATRISOME	NABA_CORE_MATRISOME	87	-0.42499	-2.69789	3.16445e-08	1.0903e-05	8.32678e-06	1056	tags=85%, list=47%, signal=47%	FBN3/OGN/TNXB/MGP/COL10A1/ABI3BP/ECM2/LTBP2/TNFAIP6/FBN1/OMD/PODN/THBS2/LAMA1/LAMC3/COL16A1/RELN/NPNT/PRG4/ASPN/SLIT3/COL9A1/MFAP4/ELN/FNDC1/COL21A1/COL6A3/FBLN5/COL1A2/IGFBP5/SVEP1/TNC/MATN3/IGFBP3/BGN/TSKU/COL14A1/FRAS1/COL17A1/RSPO3/TNN/COL4A2/COL12A1/LAMA4/LUM/NDNF/VIT/CCN4/EGFLAM/NELL1/PRELP/COL1A1/DCN/SPARCL1/PRG3/FMOD/EFEMP1/ANOS1/HAPLN1/COL22A1/IMPG1/SLIT2/VWA2/COL15A1/ESM1/PCOLCE2/COL2A1…
NABA_COLLAGENS	NABA_COLLAGENS	19	-0.527684	-2.18656	0.000792219	0.0137905	0.010532	727	tags=79%, list=32%, signal=54%	COL9A1/COL21A1/COL6A3/COL1A2/COL14A1/COL17A1/COL4A2/COL12A1/COL1A1/COL22A1/COL15A1/COL2A1/COL4A1/COL3A1/COL8A1
KEGG_TASTE_TRANSDUCTION	KEGG_TASTE_TRANSDUCTION	15	-0.421739	-1.5967	0.0433437	0.161679	0.123477	1204	tags=93%, list=53%, signal=44%	TAS2R9/TAS2R31/TAS2R42/TAS2R19/TAS2R43/TAS2R46/TAS2R50/TAS2R13/SCNN1B/CACNA1B/TAS2R41/TAS2R7/ASIC2/PDE1A
KEGG_RETINOL_METABOLISM	KEGG_RETINOL_METABOLISM	11	-0.540063	-1.83404	0.00790738	0.0659877	0.050396	647	tags=73%, list=29%, signal=52%	CYP4A11/ADH1A/RDH8/ADH1B/ADH4/CYP26B1/UGT1A7/LRAT
KEGG_PYRIMIDINE_METABOLISM	KEGG_PYRIMIDINE_METABOLISM	10	0.45859	1.6439	0.027114	0.126174	0.0963614	133	tags=40%, list=6%, signal=38%	TYMP/NME3/POLR2I/UPP1
KEGG_P53_SIGNALING_PATHWAY	KEGG_P53_SIGNALING_PATHWAY	13	0.457002	1.83523	0.013728	0.0990061	0.0756127	474	tags=62%, list=21%, signal=49%	CDKN1A/ADGRB1/THBS1/GADD45G/CDKN2A/TP73/PIDD1/TP53I3
KEGG_OXIDATIVE_PHOSPHORYLATION	KEGG_OXIDATIVE_PHOSPHORYLATION	15	0.465389	1.98777	0.00349382	0.0400511	0.0305877	907	tags=87%, list=40%, signal=52%	TCIRG1/ATP6V0D2/ATP5F1D/NDUFS8/COX8A/ATP6V0E2/UQCRC1/ATP6V0B/ATP6V0C/ATP6V0D1/NDUFB7/NDUFS7/NDUFV1
KEGG_OLFACTORY_TRANSDUCTION	KEGG_OLFACTORY_TRANSDUCTION	46	-0.470858	-2.56411	9.07808e-06	0.000546797	0.000417599	864	tags=78%, list=38%, signal=49%	PDE1C/OR10Z1/OR2T12/OR51B5/OR4D9/OR1B1/OR5A1/OR5AN1/OR52K1/OR51L1/OR1L3/OR6C4/OR2G6/OR1A1/OR51Q1/GUCA1A/OR51I2/OR13C8/OR56A1/OR1D2/OR51M1/OR52I2/OR5AS1/OR51D1/OR14A16/OR1N2/OR13C4/OR1L1/OR2M2/OR2F1/PRKG2/OR6F1/OR2A12/OR2A5/OR1N1/OR1C1
KEGG_NEUROACTIVE_LIGAND_RECEPTOR_INTERACTION	KEGG_NEUROACTIVE_LIGAND_RECEPTOR_INTERACTION	44	-0.308077	-1.64588	0.0374677	0.149236	0.113974	523	tags=43%, list=23%, signal=34%	APLNR/GABRA1/GRIK3/ADRA1A/GRID1/GLRB/NPBWR1/GHSR/GABBR2/CALCR/GABRG1/GABRB3/EDNRA/THRB/MC4R/GHR/GRIA2/PRSS2/GRIA3
KEGG_NATURAL_KILLER_CELL_MEDIATED_CYTOTOXICITY	KEGG_NATURAL_KILLER_CELL_MEDIATED_CYTOTOXICITY	13	0.493596	1.98218	0.00460664	0.0458904	0.0350473	848	tags=85%, list=37%, signal=53%	ULBP2/HCST/TYROBP/PTPN6/FCER1G/ITGB2/KIR3DL2/KIR2DL3/ITGAL/ZAP70/SH3BP2
KEGG_LYSOSOME	KEGG_LYSOSOME	24	0.415057	2.1011	0.00118756	0.018005	0.0137507	836	tags=79%, list=37%, signal=51%	TCIRG1/SLC11A1/ATP6V0D2/IDUA/CTSD/CTSL/SORT1/CD68/ARSA/SGSH/MCOLN1/GAA/PLA2G15/CLTB/NAGPA/ATP6V0B/CTSA/ATP6V0C/ATP6V0D1
KEGG_LONG_TERM_DEPRESSION	KEGG_LONG_TERM_DEPRESSION	12	-0.489293	-1.70435	0.0147951	0.100932	0.0770837	321	tags=50%, list=14%, signal=43%	PLA2G3/PRKG2/CRH/GRIA2/GUCY1A2/GRIA3
KEGG_LEISHMANIA_INFECTION	KEGG_LEISHMANIA_INFECTION	10	0.755093	2.70677	5.53163e-06	0.000519974	0.000397113	563	tags=100%, list=25%, signal=76%	NCF1/PTPN6/CYBA/TGFB1/FCGR1A/ITGAM/IRAK1/ITGB2/NFKBIB/NCF4
KEGG_HYPERTROPHIC_CARDIOMYOPATHY_HCM	KEGG_HYPERTROPHIC_CARDIOMYOPATHY_HCM	12	0.427294	1.65765	0.0228456	0.116711	0.0891345	329	tags=58%, list=15%, signal=50%	CACNG4/LMNA/ITGA7/ITGB7/CACNA2D4/ITGA2B/TGFB1
KEGG_HUNTINGTONS_DISEASE	KEGG_HUNTINGTONS_DISEASE	18	0.384505	1.75868	0.0122193	0.0911597	0.0696203	946	tags=83%, list=42%, signal=49%	GPX1/POLR2I/ATP5F1D/NDUFS8/COX8A/UQCRC1/CLTB/POLR2L/POLR2E/NDUFB7/PLCB2/NDUFS7/NDUFV1/AP2A1/BAX
KEGG_HEMATOPOIETIC_CELL_LINEAGE	KEGG_HEMATOPOIETIC_CELL_LINEAGE	12	0.436831	1.69465	0.018609	0.112131	0.0856366	443	tags=67%, list=20%, signal=54%	IL2RA/CD14/ITGA2B/CD19/CD7/FCGR1A/ITGAM/IL1R1
KEGG_DRUG_METABOLISM_CYTOCHROME_P450	KEGG_DRUG_METABOLISM_CYTOCHROME_P450	13	-0.460796	-1.64735	0.0304949	0.134095	0.102411	643	tags=62%, list=28%, signal=44%	FMO1/ADH1A/ADH1B/ADH4/AOX1/FMO3/FMO2/UGT1A7
KEGG_DILATED_CARDIOMYOPATHY	KEGG_DILATED_CARDIOMYOPATHY	13	0.425134	1.70725	0.0300442	0.134095	0.102411	329	tags=54%, list=15%, signal=46%	CACNG4/LMNA/ITGA7/ITGB7/CACNA2D4/ITGA2B/TGFB1
KEGG_COMPLEMENT_AND_COAGULATION_CASCADES	KEGG_COMPLEMENT_AND_COAGULATION_CASCADES	16	0.388591	1.70168	0.0241233	0.119347	0.0911472	418	tags=62%, list=18%, signal=51%	C1QA/C2/F12/SERPINA1/C1QC/C1QB/CFH/C5AR1/CFD/C3AR1
KEGG_CELL_CYCLE	KEGG_CELL_CYCLE	11	0.441438	1.65289	0.0356113	0.145542	0.111153	329	tags=55%, list=15%, signal=47%	CDKN1A/CDKN2B/GADD45G/CDKN2A/CCNA1/TGFB1
KEGG_AXON_GUIDANCE	KEGG_AXON_GUIDANCE	23	-0.411443	-1.8201	0.0110626	0.0838618	0.0640467	457	tags=48%, list=20%, signal=39%	EFNB3/EFNB2/EPHA6/DPYSL5/SEMA3C/UNC5C/SEMA3E/SLIT2/CXCL12/EPHA3/SEMA6D
KEGG_ARACHIDONIC_ACID_METABOLISM	KEGG_ARACHIDONIC_ACID_METABOLISM	11	0.412693	1.54526	0.050782	0.183597	0.140216	445	tags=55%, list=20%, signal=44%	PTGIS/GPX1/GGT5/PTGDS/ALOX5/GPX4
